# Supplementary material for: Photothermia at the nanoscale induces ferroptosis via nanoparticle degradation
Source: Nat Commun. 2023 Aug 2;14:4637. doi: 10.1038/s41467-023-40258-1 (PMC10397343; doi:10.1038/s41467-023-40258-1)
Supplement: Supplementary file 4 — Source Data [file 41467_2023_40258_MOESM4_ESM.xlsx]

## Sheet: Figure 2B
1.1 W/cm²			1.5 W/cm²			2 W/cm²			2.3 W/cm²			3 W/cm²
reltime	[C]		reltime	[C]		reltime	[C]		reltime	[C]		reltime	[C]
0	22.845		0	23.51		0	23.38		0	23.535		0	23.27
0.166667	22.805		0.166667	28.215		0.166667	27.73		0.166667	27.46		0.166667	26.8
0.333333	22.975		0.333333	32.655		0.333333	31.68		0.333333	32.88		0.333333	30.405
0.5	24.935		0.5	37.105		0.5	36.88		0.5	36.595		0.5	35.595
0.666667	25.65		0.666667	39.255		0.666667	40.065		0.666667	39.55		0.666667	41.015
0.833333	26.305		0.833333	39.645		0.833333	42.72		0.833333	43.665		0.833333	46.45
1	27.12		1	40.035		1	45.51		1	46.195		1	50.53
1.16667	27.415		1.16667	40.325		1.16667	47.335		1.16667	48.27		1.16667	53.985
1.33333	27.82		1.33333	40.635		1.33333	48.76		1.33333	49.985		1.33333	56.885
1.5	28.21		1.5	40.695		1.5	49.92		1.5	52.37		1.5	59.315
1.66667	28.525		1.66667	40.91		1.66667	50.795		1.66667	53.68		1.66667	61.245
1.83333	28.855		1.83333	41.205		1.83333	51.51		1.83333	54.73		1.83333	62.88
2	29.145		2	41.525		2	52.15		2	55.645		2	64.33
2.16667	29.43		2.16667	41.805		2.16667	52.68		2.16667	56.45		2.16667	65.49
2.33333	29.675		2.33333	42.02		2.33333	53.125		2.33333	57.215		2.33333	66.475
2.5	29.91		2.5	42.21		2.5	53.475		2.5	57.855		2.5	67.445
2.66667	30.12		2.66667	42.375		2.66667	53.795		2.66667	58.43		2.66667	68.13
2.83333	30.31		2.83333	42.525		2.83333	54.075		2.83333	58.96		2.83333	68.87
3	30.51		3	42.65		3	54.33		3	59.41		3	69.495
3.16667	30.885		3.16667	42.785		3.16667	54.555		3.16667	59.845		3.16667	69.98
3.33333	31.22		3.33333	42.9		3.33333	54.72		3.33333	60.23		3.33333	70.495
3.5	31.335		3.5	42.94		3.5	54.855		3.5	60.56		3.5	70.965
3.66667	31.505		3.66667	43.075		3.66667	54.955		3.66667	60.875		3.66667	71.345
3.83333	31.645		3.83333	43.155		3.83333	55.14		3.83333	61.17		3.83333	71.635
4	31.725		4	43.235		4	55.22		4	61.43		4	71.985
4.16667	31.875		4.16667	43.3		4.16667	55.29		4.16667	61.65		4.16667	72.255
4.33333	31.99		4.33333	43.365		4.33333	55.36		4.33333	61.97		4.33333	72.5
4.5	32.085		4.5	43.435		4.5	55.44		4.5	62.185		4.5	72.725
4.66667	32.18		4.66667	43.495		4.66667	55.5		4.66667	62.39		4.66667	72.97
4.83333	32.24		4.83333	43.54		4.83333	55.56		4.83333	62.61		4.83333	73.29
5	32.345		5	43.58		5	55.63		5	62.835		5	73.695
5.16667	32.445		5.16667	43.585		5.16667	55.7		5.16667	63.01		5.16667	74.005
5.33333	32.48		5.33333	43.68		5.33333	55.73		5.33333	63.17		5.33333	74.3
5.5	32.545		5.5	43.715		5.5	55.775		5.5	63.35		5.5	74.615
5.66667	32.635		5.66667	43.765		5.66667	55.785		5.66667	63.53		5.66667	74.84
5.83333	32.715		5.83333	43.78		5.83333	55.85		5.83333	63.635		5.83333	75.03
6	32.805		6	43.815		6	55.915		6	63.785		6	75.225
6.16667	32.87		6.16667	43.85		6.16667	55.965		6.16667	63.945		6.16667	75.44
6.33333	32.945		6.33333	43.87		6.33333	55.935		6.33333	64.065		6.33333	75.64
6.5	32.99		6.5	43.91		6.5	55.985		6.5	64.14		6.5	75.79
6.66667	33.055		6.66667	43.945		6.66667	55.995		6.66667	64.28		6.66667	75.965
6.83333	33.085		6.83333	43.96		6.83333	56.015		6.83333	64.44		6.83333	76.15
7	33.085		7	43.985		7	56.03		7	64.545		7	76.29
7.16667	33.11		7.16667	44		7.16667	56.055		7.16667	64.68		7.16667	76.485
7.33333	33.165		7.33333	44.03		7.33333	56.055		7.33333	64.76		7.33333	76.68
7.5	33.255		7.5	44.03		7.5	56.075		7.5	64.855		7.5	76.84
7.66667	33.32		7.66667	44.045		7.66667	56.08		7.66667	64.965		7.66667	77.035
7.83333	33.355		7.83333	44.065		7.83333	56.095		7.83333	65.05		7.83333	77.215
8	33.38		8	44.075		8	56.105		8	65.2		8	77.345
8.16667	33.44		8.16667	44.095		8.16667	56.105		8.16667	65.28		8.16667	77.505
8.33333	33.515		8.33333	44.08		8.33333	56.105		8.33333	65.35		8.33333	77.64
8.5	33.54		8.5	44.1		8.5	56.11		8.5	65.505		8.5	77.75
8.66667	33.575		8.66667	44.125		8.66667	56.125		8.66667	65.58		8.66667	77.855
8.83333	33.64		8.83333	44.11		8.83333	56.125		8.83333	65.695		8.83333	77.95
9	33.67		9	44.08		9	56.16		9	65.845		9	78.095
9.16667	33.7		9.16667	44.085		9.16667	56.17		9.16667	65.915		9.16667	78.255
9.33333	33.71		9.33333	44.105		9.33333	56.18		9.33333	65.93		9.33333	78.365
9.5	33.74		9.5	44.155		9.5	56.165		9.5	65.975		9.5	78.375
9.66667	33.8		9.66667	44.16		9.66667	56.17		9.66667	66.055		9.66667	78.5
9.83333	33.85		9.83333	44.17		9.83333	56.18		9.83333	66.11		9.83333	78.555
10	33.865		10	44.175		10	56.185		10	66.155		10	78.645
10.1667	33.88		10.1667	44.18		10.1667	56.19		10.1667	66.16		10.1667	78.69
10.3333	33.915		10.3333	44.2		10.3333	56.21		10.3333	66.195		10.3333	78.765
10.5	33.965		10.5	44.205		10.5	56.205		10.5	66.245		10.5	78.83
10.6667	33.94		10.6667	44.215		10.6667	56.205		10.6667	66.17		10.6667	78.865
10.8333	33.96		10.8333	44.22		10.8333	56.215		10.8333	66.26		10.8333	78.905
11	33.985		11	44.215		11	56.215		11	66.275		11	79
11.1667	34		11.1667	44.215		11.1667	56.215		11.1667	66.29		11.1667	79.055
11.3333	34.055		11.3333	44.22		11.3333	56.22		11.3333	66.285		11.3333	79.095
11.5	34.085		11.5	44.225		11.5	56.195		11.5	66.395		11.5	79.105
11.6667	34.11		11.6667	44.25		11.6667	56.21		11.6667	66.34		11.6667	79.11
11.8333	34.155		11.8333	44.25		11.8333	56.215		11.8333	66.465		11.8333	79.205
12	34.19		12	44.265		12	56.22		12	66.43		12	79.255
12.1667	34.195		12.1667	44.25		12.1667	56.215		12.1667	66.47		12.1667	79.295
12.3333	34.23		12.3333	44.265		12.3333	56.22		12.3333	66.59		12.3333	79.36
12.5	34.27		12.5	44.29		12.5	56.24		12.5	66.675		12.5	79.365
12.6667	34.305		12.6667	44.305		12.6667	56.235		12.6667	66.675		12.6667	79.415
12.8333	34.3		12.8333	44.305		12.8333	56.23		12.8333	66.625		12.8333	79.45
13	34.305		13	44.295		13	56.225		13	66.495		13	79.42
13.1667	34.335		13.1667	44.32		13.1667	56.24		13.1667	66.665		13.1667	79.455
13.3333	34.33		13.3333	44.31		13.3333	56.25		13.3333	66.735		13.3333	79.485
13.5	34.33		13.5	44.295		13.5	56.235		13.5	66.635		13.5	79.505
13.6667	34.335		13.6667	44.315		13.6667	56.26		13.6667	66.425		13.6667	79.535
13.8333	34.325		13.8333	44.325		13.8333	56.265		13.8333	66.885		13.8333	79.54
14	34.325		14	44.335		14	56.265		14	66.78		14	79.535
14.1667	34.315		14.1667	44.345		14.1667	56.25		14.1667	66.735		14.1667	79.555
14.3333	34.335		14.3333	44.34		14.3333	56.25		14.3333	66.91		14.3333	79.585
14.5	34.385		14.5	44.34		14.5	56.24		14.5	66.85		14.5	79.575
14.6667	34.38		14.6667	44.32		14.6667	56.225		14.6667	66.915		14.6667	79.6
14.8333	34.4		14.8333	44.34		14.8333	56.235		14.8333	66.685		14.8333	79.615
15	34.385		15	44.33		15	56.215		15	66.97		15	79.63
15.1667	34.375		15.1667	44.325		15.1667	56.22		15.1667	66.71		15.1667	79.64
15.3333	34.345		15.3333	44.36		15.3333	56.205		15.3333	66.93		15.3333	79.67
15.5	34.335		15.5	44.36		15.5	56.2		15.5	66.58		15.5	79.67
15.6667	34.325		15.6667	44.35		15.6667	56.215		15.6667	66.175		15.6667	79.685
15.8333	34.29		15.8333	44.36		15.8333	56.225		15.8333	66.165		15.8333	79.68
16	34.27		16	44.355		16	56.195		16	66.175		16	79.69
16.1667	34.265		16.1667	44.35		16.1667	56.17		16.1667	66.265		16.1667	79.695
16.3333	34.245		16.3333	44.345		16.3333	56.165		16.3333	66.53		16.3333	79.72
16.5	34.265		16.5	44.355		16.5	56.185		16.5	66.85		16.5	79.71
16.6667	34.285		16.6667	44.355		16.6667	56.175		16.6667	66.36		16.6667	79.72
16.8333	34.3		16.8333	44.34		16.8333	56.15		16.8333	66.8		16.8333	79.73
17	34.32		17	44.33		17	56.17		17	67.01		17	79.755
17.1667	34.31		17.1667	44.32		17.1667	56.17		17.1667	66.61		17.1667	79.755
17.3333	34.295		17.3333	44.32		17.3333	56.17		17.3333	66.635		17.3333	79.755
17.5	34.235		17.5	44.32		17.5	56.17		17.5	66.595		17.5	79.77
17.6667	34.225		17.6667	44.315		17.6667	56.17		17.6667	66.695		17.6667	79.795
17.8333	34.24		17.8333	44.32		17.8333	56.16		17.8333	66.81		17.8333	79.74
18	34.19		18	44.32		18	56.17		18	67.03		18	79.72
18.1667	34.23		18.1667	44.315		18.1667	56.17		18.1667	66.665		18.1667	79.725
18.3333	34.24		18.3333	44.315		18.3333	56.18		18.3333	66.605		18.3333	79.72
18.5	34.205		18.5	44.315		18.5	56.155		18.5	66.71		18.5	79.71
18.6667	34.18		18.6667	44.325		18.6667	56.165		18.6667	66.505		18.6667	79.71
18.8333	34.16		18.8333	44.32		18.8333	56.165		18.8333	66.505		18.8333	79.715
19	34.13		19	44.305		19	56.165		19	66.4		19	79.71
19.1667	34.17		19.1667	44.295		19.1667	56.155		19.1667	66.64		19.1667	79.16
19.3333	34.17		19.3333	44.305		19.3333	56.15		19.3333	66.395		19.3333	78.985
19.5	34.18		19.5	44.315		19.5	56.16		19.5	66.615		19.5	79.06
19.6667	34.19		19.6667	44.29		19.6667	56.145		19.6667	66.42		19.6667	79.12
19.8333	34.22		19.8333	44.305		19.8333	56.155		19.8333	66.395		19.8333	79.175
20	34.205		20	44.295		20	56.15		20	66.285		20	79.22
20.1667	34.22		20.1667	44.29		20.1667	56.135		20.1667	66.245		20.1667	79.22
20.3333	34.195		20.3333	44.275		20.3333	56.145		20.3333	66.23		20.3333	79.245
20.5	34.19		20.5	44.31		20.5	56.15		20.5	66.135		20.5	79.245
20.6667	34.185		20.6667	44.275		20.6667	56.14		20.6667	66.145		20.6667	79.255
20.8333	34.19		20.8333	44.275		20.8333	56.145		20.8333	66.135		20.8333	79.29
21	34.115		21	44.285		21	56.14		21	66.1		21	79.3
21.1667	34.095		21.1667	44.29		21.1667	56.145		21.1667	66.115		21.1667	79.315
21.3333	34.075		21.3333	44.27		21.3333	56.125		21.3333	66.075		21.3333	79.32
21.5	34.055		21.5	44.27		21.5	56.14		21.5	66.11		21.5	79.36
21.6667	34.07		21.6667	44.265		21.6667	56.145		21.6667	66.115		21.6667	79.365
21.8333	34.105		21.8333	44.29		21.8333	56.155		21.8333	66.105		21.8333	79.405
22	34.11		22	44.3		22	56.16		22	66.125		22	79.46
22.1667	34.145		22.1667	44.29		22.1667	56.155		22.1667	66.205		22.1667	79.51
22.3333	34.18		22.3333	44.295		22.3333	56.135		22.3333	66.435		22.3333	79.525
22.5	34.205		22.5	44.27		22.5	56.125		22.5	66.355		22.5	79.525
22.6667	34.2		22.6667	44.27		22.6667	56.12		22.6667	66.21		22.6667	79.56
22.8333	34.205		22.8333	44.255		22.8333	56.135		22.8333	66.16		22.8333	79.6
23	34.245		23	44.25		23	56.13		23	66.16		23	79.62
23.1667	34.19		23.1667	44.26		23.1667	56.14		23.1667	66.18		23.1667	79.63
23.3333	34.22		23.3333	44.26		23.3333	56.135		23.3333	66.115		23.3333	79.6
23.5	34.205		23.5	44.25		23.5	56.14		23.5	66.07		23.5	79.58
23.6667	34.19		23.6667	44.26		23.6667	56.13		23.6667	65.99		23.6667	79.605
23.8333	34.225		23.8333	44.235		23.8333	56.12		23.8333	66.04		23.8333	79.635
24	34.205		24	44.23		24	56.125		24	65.98		24	79.67
24.1667	34.225		24.1667	44.23		24.1667	56.09		24.1667	65.995		24.1667	79.685
24.3333	34.23		24.3333	44.235		24.3333	56.095		24.3333	65.985		24.3333	79.69
24.5	34.235		24.5	44.215		24.5	56.11		24.5	66.02		24.5	79.69
24.6667	34.24		24.6667	44.22		24.6667	56.115		24.6667	66.025		24.6667	79.66
24.8333	34.24		24.8333	44.22		24.8333	56.1		24.8333	65.97		24.8333	79.645
25	34.225		25	44.21		25	56.12		25	65.95		25	79.645
25.1667	34.22		25.1667	44.205		25.1667	56.115		25.1667	66.02		25.1667	79.615
25.3333	34.23		25.3333	44.205		25.3333	56.09		25.3333	66.015		25.3333	79.55
25.5	34.215		25.5	44.205		25.5	56.07		25.5	66.065		25.5	79.505
25.6667	34.185		25.6667	44.23		25.6667	56.095		25.6667	66.075		25.6667	79.495
25.8333	34.15		25.8333	44.22		25.8333	56.11		25.8333	66.075		25.8333	79.485
26	34.15		26	44.195		26	56.06		26	66.055		26	79.505
26.1667	34.145		26.1667	44.205		26.1667	56.05		26.1667	66.075		26.1667	79.525
26.3333	34.17		26.3333	44.195		26.3333	56.04		26.3333	66.08		26.3333	79.505
26.5	34.16		26.5	44.215		26.5	56.075		26.5	66.005		26.5	79.495
26.6667	34.17		26.6667	44.21		26.6667	56.04		26.6667	66.025		26.6667	79.5
26.8333	34.155		26.8333	44.2		26.8333	56.035		26.8333	66.025		26.8333	79.485
27	34.16		27	44.21		27	56.025		27	66.02		27	79.47
27.1667	34.13		27.1667	44.205		27.1667	55.99		27.1667	66.045		27.1667	79.48
27.3333	34.12		27.3333	44.19		27.3333	55.995		27.3333	66.08		27.3333	79.495
27.5	34.145		27.5	44.17		27.5	55.99		27.5	66.02		27.5	79.5
27.6667	34.155		27.6667	44.17		27.6667	55.955		27.6667	66.045		27.6667	79.53
27.8333	34.16		27.8333	44.18		27.8333	55.965		27.8333	66.035		27.8333	79.555
28	34.19		28	44.17		28	55.97		28	66.015		28	79.55
28.1667	34.195		28.1667	44.17		28.1667	55.985		28.1667	66.04		28.1667	79.535
28.3333	34.195		28.3333	44.185		28.3333	55.995		28.3333	66.03		28.3333	79.495
28.5	34.01		28.5	44.19		28.5	55.94		28.5	66.06		28.5	79.46
28.6667	34.135		28.6667	44.215		28.6667	55.94		28.6667	66.065		28.6667	79.49
28.8333	34.13		28.8333	44.23		28.8333	55.92		28.8333	66.1		28.8333	79.52
29	34.165		29	44.235		29	55.57		29	66.06		29	79.515
29.1667	34.155		29.1667	44.215		29.1667	55.98		29.1667	66.035		29.1667	79.52
29.3333	34.18		29.3333	44.205		29.3333	55.85		29.3333	66.095		29.3333	79.545
29.5	34.17		29.5	44.22		29.5	55.85		29.5	66.1		29.5	79.55
29.6667	34.19		29.6667	44.225		29.6667	55.885		29.6667	66.08		29.6667	79.545
29.8333	34.16		29.8333	44.23		29.8333	55.88		29.8333	66.085		29.8333	79.405
30	34.165		30	44.22		30	55.89		30	66.115		30	79.295

## Sheet: Figure 2C
1.1 W/cm²			1.5 W/cm²			2 W/cm²			2.3 W/cm²			3 W/cm²
reltime	[C]		reltime	[C]		reltime	[C]		reltime	[C]		reltime	[C]
0	25.7417		0	23.7505		0	23.413		0	23.8035		0	24
0.0833333	26.0996		0.0833333	25.4724		0.0833333	26.6359		0.0833333	27.5291		0.0833333	27.2592
0.166667	26.7513		0.166667	27.0968		0.166667	29.8472		0.166667	31.1681		0.166667	31.4242
0.25	27.3805		0.25	28.5707		0.25	32.8347		0.25	34.5093		0.25	36.684
0.333333	27.9361		0.333333	29.9125		0.333333	35.5606		0.333333	37.5694		0.333333	41.5712
0.416667	28.4406		0.416667	31.1269		0.416667	38.0436		0.416667	40.3046		0.416667	45.9058
0.5	28.9215		0.5	32.2244		0.5	40.3067		0.5	42.7737		0.5	49.7541
0.583333	29.3242		0.583333	33.2181		0.583333	42.2047		0.583333	44.9903		0.583333	53.0766
0.666667	29.6919		0.666667	34.144		0.666667	43.8605		0.666667	46.9767		0.666667	56.0022
0.75	30.0652		0.75	34.9742		0.75	45.4278		0.75	48.7484		0.75	58.5601
0.833333	30.3772		0.833333	35.7454		0.833333	46.757		0.833333	50.3419		0.833333	60.6909
0.916667	30.6766		0.916667	36.4443		0.916667	47.9318		0.916667	51.7651		0.916667	62.3485
1	30.9299		1	37.0861		1	48.9187		1	53.0655		1	63.8786
1.08333	31.1752		1.08333	37.648		1.08333	49.7594		1.08333	54.2212		1.08333	65.3602
1.16667	31.4002		1.16667	38.1823		1.16667	50.5311		1.16667	55.255		1.16667	66.6961
1.25	31.6004		1.25	38.6597		1.25	51.1989		1.25	56.3457		1.25	67.8949
1.33333	31.7848		1.33333	39.0981		1.33333	51.8053		1.33333	57.1749		1.33333	68.9489
1.41667	31.9265		1.41667	39.5481		1.41667	52.3162		1.41667	57.9726		1.41667	69.8872
1.5	32.0619		1.5	39.8908		1.5	52.7488		1.5	58.6132		1.5	70.7207
1.58333	32.211		1.58333	40.2165		1.58333	53.1125		1.58333	59.2476		1.58333	71.3993
1.66667	32.3572		1.66667	40.5093		1.66667	53.4841		1.66667	59.8248		1.66667	72.0127
1.75	32.4637		1.75	40.7732		1.75	53.7698		1.75	60.3733		1.75	72.666
1.83333	32.5677		1.83333	41.0267		1.83333	54.0343		1.83333	60.867		1.83333	73.0079
1.91667	32.6483		1.91667	41.245		1.91667	54.3105		1.91667	61.2197		1.91667	73.373
2	32.71		2	41.4566		2	54.4842		2	61.5065		2	73.8718
2.08333	32.7852		2.08333	41.6286		2.08333	54.6542		2.08333	61.8427		2.08333	74.2736
2.16667	32.8632		2.16667	41.7966		2.16667	54.8005		2.16667	62.1884		2.16667	74.4956
2.25	32.9492		2.25	41.9406		2.25	54.9367		2.25	62.4678		2.25	74.8366
2.33333	33.0076		2.33333	42.0737		2.33333	55.0459		2.33333	62.6915		2.33333	75.1884
2.41667	33.0549		2.41667	42.1714		2.41667	55.1895		2.41667	62.9251		2.41667	75.3134
2.5	33.1025		2.5	42.2959		2.5	55.2976		2.5	63.2854		2.5	75.5092
2.58333	33.1403		2.58333	42.4231		2.58333	55.3998		2.58333	63.6263		2.58333	75.5345
2.66667	33.178		2.66667	42.5207		2.66667	55.5081		2.66667	63.8462		2.66667	75.7851
2.75	33.2008		2.75	42.5855		2.75	55.6496		2.75	63.8997		2.75	75.9284
2.83333	33.2403		2.83333	42.6529		2.83333	55.761		2.83333	63.973		2.83333	76.0431
2.91667	33.2687		2.91667	42.7233		2.91667	55.7855		2.91667	64.0167		2.91667	76.1712
3	33.2883		3	42.7742		3	55.8798		3	64.1262		3	76.2882
3.08333	33.3107		3.08333	42.8055		3.08333	55.9926		3.08333	64.2622		3.08333	76.4495
3.16667	33.3062		3.16667	42.8637		3.16667	56.1343		3.16667	64.3241		3.16667	76.5759
3.25	33.3337		3.25	42.9116		3.25	56.2332		3.25	64.3982		3.25	76.6993
3.33333	33.3389		3.33333	42.9492		3.33333	56.3077		3.33333	64.5156		3.33333	76.8104
3.41667	33.3483		3.41667	42.9735		3.41667	56.3585		3.41667	64.6437		3.41667	76.9231
3.5	33.3686		3.5	42.9973		3.5	56.4042		3.5	64.7527		3.5	76.9962
3.58333	33.378		3.58333	43.0187		3.58333	56.4381		3.58333	64.7816		3.58333	77.0486
3.66667	33.375		3.66667	43.0369		3.66667	56.5518		3.66667	64.8121		3.66667	77.1224
3.75	33.3824		3.75	43.0584		3.75	56.5649		3.75	64.9485		3.75	77.1838
3.83333	33.3922		3.83333	43.0803		3.83333	56.5644		3.83333	65.0684		3.83333	77.2215
3.91667	33.3878		3.91667	43.0826		3.91667	56.597		3.91667	65.0632		3.91667	77.291
4	33.373		4	43.1063		4	56.6181		4	65.0792		4	77.3422
4.08333	33.3702		4.08333	43.1195		4.08333	56.6348		4.08333	65.2025		4.08333	77.422
4.16667	33.3591		4.16667	43.1455		4.16667	56.6984		4.16667	65.2949		4.16667	77.5233
4.25	33.3537		4.25	43.1473		4.25	56.8035		4.25	65.2435		4.25	77.6285
4.33333	33.3576		4.33333	43.1597		4.33333	56.875		4.33333	65.3094		4.33333	77.7052
4.41667	33.3404		4.41667	43.1467		4.41667	56.9461		4.41667	65.4564		4.41667	77.73
4.5	33.3426		4.5	43.1368		4.5	56.9678		4.5	65.4355		4.5	77.7836
4.58333	33.3356		4.58333	43.1409		4.58333	56.9883		4.58333	65.4484		4.58333	77.7554
4.66667	33.3394		4.66667	43.1327		4.66667	57.0136		4.66667	65.5605		4.66667	77.7807
4.75	33.3258		4.75	43.1259		4.75	57.051		4.75	65.5807		4.75	77.7573
4.83333	33.3272		4.83333	43.1192		4.83333	57.0738		4.83333	65.5446		4.83333	77.8055
4.91667	33.3317		4.91667	43.1082		4.91667	57.1007		4.91667	65.6557		4.91667	77.8334
5	33.3163		5	43.1124		5	57.1089		5	65.7233		5	77.822
5.08333	33.3056		5.08333	43.1096		5.08333	57.1465		5.08333	65.6546		5.08333	77.8357
5.16667	33.315		5.16667	43.0735		5.16667	57.1778		5.16667	65.6956		5.16667	77.8546
5.25	33.305		5.25	43.058		5.25	57.2237		5.25	65.8307		5.25	77.8944
5.33333	33.2925		5.33333	43.0404		5.33333	57.2678		5.33333	65.8188		5.33333	77.9836
5.41667	33.2809		5.41667	43.0319		5.41667	57.2906		5.41667	65.7914		5.41667	77.9808
5.5	33.2564		5.5	43.0269		5.5	57.3166		5.5	65.9123		5.5	78.0532
5.58333	33.2668		5.58333	43.0375		5.58333	57.3487		5.58333	65.9441		5.58333	78.0756
5.66667	33.2641		5.66667	43.0431		5.66667	57.3207		5.66667	65.8628		5.66667	78.1443
5.75	33.2586		5.75	43.0171		5.75	57.2766		5.75	65.9164		5.75	78.1812
5.83333	33.2431		5.83333	43.0153		5.83333	57.2251		5.83333	65.9994		5.83333	78.2315
5.91667	33.2443		5.91667	43.02		5.91667	57.2031		5.91667	65.9911		5.91667	78.2891
6	33.2356		6	42.9916		6	57.2085		6	65.9871		6	78.3573
6.08333	33.2242		6.08333	42.9792		6.08333	57.2013		6.08333	66.0717		6.08333	78.2038
6.16667	33.2215		6.16667	42.9785		6.16667	57.2081		6.16667	66.1012		6.16667	78.4709
6.25	33.2035		6.25	42.9786		6.25	57.2316		6.25	66.0668		6.25	78.5189
6.33333	33.1926		6.33333	42.963		6.33333	57.2623		6.33333	66.1459		6.33333	78.5333
6.41667	33.1543		6.41667	42.9491		6.41667	57.295		6.41667	66.1838		6.41667	78.563
6.5	33.1422		6.5	42.9298		6.5	57.3211		6.5	66.0878		6.5	78.6221
6.58333	33.1348		6.58333	42.9177		6.58333	57.0793		6.58333	66.1439		6.58333	78.659
6.66667	33.1247		6.66667	42.9125		6.66667	57.0168		6.66667	66.216		6.66667	78.7059
6.75	33.104		6.75	42.9019		6.75	56.8178		6.75	66.1262		6.75	78.7641
6.83333	33.0784		6.83333	42.8903		6.83333	56.7986		6.83333	66.1479		6.83333	78.8044
6.91667	33.1036		6.91667	42.8861		6.91667	56.9603		6.91667	66.2818		6.91667	78.8773
7	33.0819		7	42.8669		7	56.9862		7	66.2117		7	78.9125
7.08333	33.0859		7.08333	42.8617		7.08333	56.9902		7.08333	66.1894		7.08333	78.9567
7.16667	33.0401		7.16667	42.8557		7.16667	57.0996		7.16667	66.2961		7.16667	79.0068
7.25	33.0226		7.25	42.8429		7.25	57.0564		7.25	66.2525		7.25	79.0395
7.33333	32.9963		7.33333	42.843		7.33333	57.1258		7.33333	66.198		7.33333	79.0759
7.41667	32.9711		7.41667	42.8014		7.41667	57.1169		7.41667	66.294		7.41667	79.0826
7.5	32.9521		7.5	42.8193		7.5	57.1802		7.5	66.2931		7.5	79.073
7.58333	32.9388		7.58333	42.7969		7.58333	57.123		7.58333	66.2704		7.58333	79.1222
7.66667	32.9293		7.66667	42.8115		7.66667	57.1385		7.66667	66.3418		7.66667	79.1729
7.75	32.9125		7.75	42.7947		7.75	57.084		7.75	66.3321		7.75	79.1756
7.83333	32.9041		7.83333	42.779		7.83333	57.1386		7.83333	66.2845		7.83333	79.1932
7.91667	32.8933		7.91667	42.7857		7.91667	57.1296		7.91667	66.3824		7.91667	79.1886
8	32.8855		8	42.7925		8	57.1418		8	66.3802		8	79.1413
8.08333	32.8753		8.08333	42.7598		8.08333	57.113		8.08333	66.352		8.08333	79.1437
8.16667	32.865		8.16667	42.755		8.16667	57.1183		8.16667	66.3966		8.16667	79.1949
8.25	32.8316		8.25	42.7372		8.25	57.0659		8.25	66.3995		8.25	79.2702
8.33333	32.8211		8.33333	42.7608		8.33333	57.0768		8.33333	66.3939		8.33333	79.34
8.41667	32.7834		8.41667	42.7154		8.41667	57.0706		8.41667	66.493		8.41667	79.3321
8.5	32.7887		8.5	42.707		8.5	57.0656		8.5	66.4721		8.5	79.3134
8.58333	32.7632		8.58333	42.6963		8.58333	57.0582		8.58333	66.4297		8.58333	79.2342
8.66667	32.7506		8.66667	42.6663		8.66667	57.0375		8.66667	66.4248		8.66667	79.2246
8.75	32.7363		8.75	42.6884		8.75	57.0181		8.75	66.4622		8.75	79.1575
8.83333	32.7218		8.83333	42.683		8.83333	57.0149		8.83333	66.3971		8.83333	79.1748
8.91667	32.7218		8.91667	42.6678		8.91667	57.0125		8.91667	66.3747		8.91667	79.2928
9	32.698		9	42.6656		9	57.0122		9	66.3667		9	79.2271
9.08333	32.6884		9.08333	42.673		9.08333	56.985		9.08333	66.4135		9.08333	79.2514
9.16667	32.6697		9.16667	42.6621		9.16667	56.9639		9.16667	66.3946		9.16667	79.3417
9.25	32.6583		9.25	42.6599		9.25	56.9432		9.25	66.4258		9.25	79.1205
9.33333	32.6422		9.33333	42.6596		9.33333	56.8856		9.33333	66.4798		9.33333	79.0183
9.41667	32.6393		9.41667	42.6386		9.41667	56.875		9.41667	66.3902		9.41667	78.99
9.5	32.637		9.5	42.633		9.5	56.8474		9.5	66.4103		9.5	78.9733
9.58333	32.6272		9.58333	42.6215		9.58333	56.8135		9.58333	66.4046		9.58333	78.8563
9.66667	32.6307		9.66667	42.6274		9.66667	56.8056		9.66667	66.3855		9.66667	78.403
9.75	32.6084		9.75	42.6423		9.75	56.7989		9.75	66.3793		9.75	78.3467
9.83333	32.6253		9.83333	42.6034		9.83333	56.7915		9.83333	66.3167		9.83333	78.4147
9.91667	32.6135		9.91667	42.6054		9.91667	56.7492		9.91667	66.3226		9.91667	78.4703
10	32.6074		10	42.6025		10	56.7183		10	66.3276		10	78.4733
10.0833	32.5814		10.0833	42.6182		10.0833	56.6862		10.0833	66.3136		10.0833	78.4724
10.1667	32.6005		10.1667	42.6018		10.1667	56.4541		10.1667	66.2822		10.1667	78.4473
10.25	32.5894		10.25	42.5878		10.25	56.5017		10.25	66.2432		10.25	78.4587
10.3333	32.5723		10.3333	42.5864		10.3333	56.4251		10.3333	66.2366		10.3333	78.4329
10.4167	32.5607		10.4167	42.5719		10.4167	56.384		10.4167	65.9111		10.4167	78.4212
10.5	32.556		10.5	42.5791		10.5	56.3156		10.5	66.0209		10.5	78.3602
10.5833	32.5447		10.5833	42.5557		10.5833	56.2301		10.5833	66.0958		10.5833	78.2811
10.6667	32.5459		10.6667	42.5603		10.6667	56.1834		10.6667	66.0548		10.6667	78.2557
10.75	32.5462		10.75	42.5219		10.75	56.1032		10.75	66.1288		10.75	78.2062
10.8333	32.5365		10.8333	42.5148		10.8333	56.3943		10.8333	66.1591		10.8333	78.1569
10.9167	32.5249		10.9167	42.5306		10.9167	56.3248		10.9167	66.1799		10.9167	78.1344
11	32.5262		11	42.5126		11	56.2679		11	66.2107		11	77.7315
11.0833	32.5146		11.0833	42.4916		11.0833	56.1998		11.0833	66.2548		11.0833	77.45
11.1667	32.5042		11.1667	42.4912		11.1667	56.1398		11.1667	66.2706		11.1667	77.5921
11.25	32.4958		11.25	42.4709		11.25	56.1251		11.25	66.286		11.25	77.6988
11.3333	32.4808		11.3333	42.4687		11.3333	56.1048		11.3333	66.2945		11.3333	77.6349
11.4167	32.4711		11.4167	42.4672		11.4167	56.0874		11.4167	66.3035		11.4167	77.738
11.5	32.4775		11.5	42.4716		11.5	56.0688		11.5	66.3061		11.5	77.6654
11.5833	32.4836		11.5833	42.4688		11.5833	56.0512		11.5833	66.3072		11.5833	77.685
11.6667	32.453		11.6667	42.4646		11.6667	55.9912		11.6667	66.3115		11.6667	77.5804
11.75	32.4584		11.75	42.4553		11.75	55.935		11.75	66.3016		11.75	77.4321
11.8333	32.467		11.8333	42.4681		11.8333	55.8744		11.8333	66.2783		11.8333	77.3718
11.9167	32.4641		11.9167	42.4525		11.9167	55.8112		11.9167	66.2464		11.9167	77.333
12	32.4593		12	42.4615		12	55.754		12	66.2115		12	77.313
12.0833	32.444		12.0833	42.4369		12.0833	55.6906		12.0833	66.1713		12.0833	77.2777
12.1667	32.4396		12.1667	42.4137		12.1667	55.7633		12.1667	66.1406		12.1667	77.1846
12.25	32.4419		12.25	42.424		12.25	55.747		12.25	66.1255		12.25	77.1181
12.3333	32.4392		12.3333	42.4327		12.3333	55.7313		12.3333	66.1022		12.3333	77.0465
12.4167	32.4326		12.4167	42.4266		12.4167	55.7184		12.4167	66.0771		12.4167	76.9022
12.5	32.4314		12.5	42.3959		12.5	55.5328		12.5	66.0521		12.5	76.8224
12.5833	32.4223		12.5833	42.397		12.5833	55.6334		12.5833	66.0263		12.5833	76.789
12.6667	32.4246		12.6667	42.399		12.6667	55.5704		12.6667	65.9964		12.6667	76.7508
12.75	32.4315		12.75	42.3953		12.75	55.6394		12.75	65.9453		12.75	76.6757
12.8333	32.4222		12.8333	42.3867		12.8333	55.6762		12.8333	65.9244		12.8333	76.638
12.9167	32.4203		12.9167	42.3648		12.9167	55.6542		12.9167	65.9183		12.9167	76.5433
13	32.4255		13	42.3846		13	55.567		13	65.8865		13	76.427
13.0833	32.3929		13.0833	42.3593		13.0833	55.4751		13.0833	65.8531		13.0833	76.334
13.1667	32.4009		13.1667	42.367		13.1667	55.5256		13.1667	65.8168		13.1667	76.2182
13.25	32.4082		13.25	42.3719		13.25	55.4474		13.25	65.7646		13.25	76.1304
13.3333	32.375		13.3333	42.3751		13.3333	55.2568		13.3333	65.7324		13.3333	76.0319
13.4167	32.381		13.4167	42.3567		13.4167	55.2899		13.4167	65.6588		13.4167	75.9627
13.5	32.3772		13.5	42.383		13.5	55.2849		13.5	65.5896		13.5	75.8703
13.5833	32.3422		13.5833	42.3772		13.5833	55.2987		13.5833	65.5558		13.5833	75.8038
13.6667	32.3651		13.6667	42.3769		13.6667	55.3055		13.6667	65.4914		13.6667	75.6453
13.75	32.3576		13.75	42.369		13.75	55.308		13.75	65.4318		13.75	75.5639
13.8333	32.3496		13.8333	42.3733		13.8333	55.3136		13.8333	65.3817		13.8333	75.4863
13.9167	32.3455		13.9167	42.3803		13.9167	55.0718		13.9167	65.3084		13.9167	74.9201
14	32.3354		14	42.3812		14	55.0717		14	65.2468		14	74.3241
14.0833	32.3308		14.0833	42.4101		14.0833	55.0758		14.0833	65.1812		14.0833	74.4012
14.1667	32.3291		14.1667	42.4186		14.1667	55.0765		14.1667	65.1266		14.1667	74.2356
14.25	32.3155		14.25	42.4122		14.25	55.0853		14.25	65.0675		14.25	74.1691
14.3333	32.3135		14.3333	42.4122		14.3333	55.0911		14.3333	64.9987		14.3333	74.1747
14.4167	32.3006		14.4167	42.4202		14.4167	55.0977		14.4167	64.9245		14.4167	74.343
14.5	32.2871		14.5	42.4263		14.5	55.0994		14.5	64.844		14.5	74.1396
14.5833	32.2601		14.5833	42.4151		14.5833	55.101		14.5833	64.7854		14.5833	74.0965
14.6667	32.2521		14.6667	42.4306		14.6667	55.1561		14.6667	64.7459		14.6667	73.9701
14.75	32.2535		14.75	42.415		14.75	55.1669		14.75	64.6896		14.75	73.9637
14.8333	32.2716		14.8333	42.4053		14.8333	55.2227		14.8333	64.6065		14.8333	73.8953
14.9167	32.2453		14.9167	42.398		14.9167	55.2263		14.9167	64.5538		14.9167	73.8411
15	32.2589		15	42.3928		15	55.2281		15	64.5117		15	73.7851
15.0833	32.2497		15.0833	42.395		15.0833	55.1286		15.0833	64.4573		15.0833	73.7125
15.1667	32.2514		15.1667	42.3831		15.1667	55.0333		15.1667	64.3815		15.1667	73.6089
15.25	32.2628		15.25	42.4081		15.25	54.9402		15.25	63.622		15.25	73.4652
15.3333	32.2267		15.3333	42.4291		15.3333	54.8458		15.3333	63.6756		15.3333	73.3879
15.4167	32.2149		15.4167	42.433		15.4167	54.7525		15.4167	64.0281		15.4167	73.3178
15.5	32.233		15.5	42.4105		15.5	54.6609		15.5	63.971		15.5	73.1957
15.5833	32.2128		15.5833	42.4207		15.5833	54.9177		15.5833	63.7473		15.5833	73.0788
15.6667	32.2348		15.6667	42.4128		15.6667	54.8759		15.6667	63.934		15.6667	73.0306
15.75	32.2321		15.75	42.4105		15.75	54.7836		15.75	63.9573		15.75	72.9635
15.8333	32.2171		15.8333	42.4139		15.8333	54.7428		15.8333	63.895		15.8333	72.6633
15.9167	32.2334		15.9167	42.4064		15.9167	54.695		15.9167	64.0101		15.9167	72.5432
16	32.2195		16	42.4199		16	54.6501		16	63.8825		16	72.4448
16.0833	32.1977		16.0833	42.4253		16.0833	54.6139		16.0833	63.8911		16.0833	72.3798
16.1667	32.2006		16.1667	42.4244		16.1667	54.5964		16.1667	63.857		16.1667	72.2411
16.25	32.1985		16.25	42.4374		16.25	54.5695		16.25	63.822		16.25	72.1576
16.3333	32.1976		16.3333	42.4323		16.3333	54.544		16.3333	63.8118		16.3333	72.0344
16.4167	32.1879		16.4167	42.4317		16.4167	54.3101		16.4167	63.7307		16.4167	71.9218
16.5	32.1792		16.5	42.3978		16.5	54.2767		16.5	63.7269		16.5	71.7948
16.5833	32.1584		16.5833	42.412		16.5833	54.2402		16.5833	63.625		16.5833	71.6505
16.6667	32.1609		16.6667	42.4175		16.6667	54.1444		16.6667	63.6115		16.6667	71.5314
16.75	32.1361		16.75	42.408		16.75	54.1044		16.75	63.5359		16.75	71.3763
16.8333	32.1481		16.8333	42.4235		16.8333	54.0546		16.8333	63.4638		16.8333	71.278
16.9167	32.1208		16.9167	42.4099		16.9167	54.0126		16.9167	63.4057		16.9167	71.1737
17	32.1273		17	42.3955		17	53.9751		17	63.3378		17	71.0837
17.0833	32.1207		17.0833	42.4061		17.0833	53.9273		17.0833	63.2905		17.0833	71.0273
17.1667	32.1229		17.1667	42.4098		17.1667	53.8738		17.1667	63.2086		17.1667	70.9516
17.25	32.1118		17.25	42.4176		17.25	53.7842		17.25	63.1417		17.25	70.4597
17.3333	32.1122		17.3333	42.4502		17.3333	53.6358		17.3333	63.0413		17.3333	70.1777
17.4167	32.0984		17.4167	42.4298		17.4167	53.6137		17.4167	62.9657		17.4167	70.1056
17.5	32.0946		17.5	42.4247		17.5	53.5957		17.5	62.8738		17.5	69.9366
17.5833	32.0697		17.5833	42.4147		17.5833	53.573		17.5833	62.79		17.5833	69.9547
17.6667	32.085		17.6667	42.3918		17.6667	53.5568		17.6667	62.7002		17.6667	70.1537
17.75	32.0758		17.75	42.4116		17.75	53.5299		17.75	62.5994		17.75	70.0789
17.8333	32.0682		17.8333	42.4035		17.8333	53.4971		17.8333	62.5175		17.8333	69.9357
17.9167	32.058		17.9167	42.3821		17.9167	53.46		17.9167	62.4542		17.9167	69.7762
18	32.059		18	42.3976		18	53.4195		18	62.3737		18	69.7554
18.0833	32.0597		18.0833	42.3861		18.0833	53.3824		18.0833	62.2997		18.0833	69.7864
18.1667	32.0471		18.1667	42.3808		18.1667	53.3399		18.1667	62.2371		18.1667	69.6016
18.25	32.0516		18.25	42.5619		18.25	53.2994		18.25	62.1581		18.25	69.4456
18.3333	32.0395		18.3333	42.5033		18.3333	53.2597		18.3333	62.0877		18.3333	69.4651
18.4167	32.0404		18.4167	42.5671		18.4167	53.2102		18.4167	62.0218		18.4167	69.3308
18.5	32.0463		18.5	42.3208		18.5	53.1697		18.5	61.9872		18.5	69.2025
18.5833	32.0234		18.5833	42.4691		18.5833	53.12		18.5833	61.9238		18.5833	69.116
18.6667	32.0124		18.6667	42.5005		18.6667	53.0443		18.6667	61.8599		18.6667	69.0182
18.75	32.0067		18.75	42.4451		18.75	53.0038		18.75	61.7602		18.75	68.8826
18.8333	32.0079		18.8333	42.6339		18.8333	52.9683		18.8333	61.6683		18.8333	68.7489
18.9167	31.9788		18.9167	42.5107		18.9167	52.9186		18.9167	61.5854		18.9167	68.65
19	31.9796		19	42.4173		19	52.8803		19	61.5028		19	68.4895
19.0833	31.9734		19.0833	42.4262		19.0833	52.8453		19.0833	61.4241		19.0833	68.3697
19.1667	31.9701		19.1667	42.3368		19.1667	52.8124		19.1667	61.3432		19.1667	68.2071
19.25	31.9464		19.25	42.41		19.25	52.772		19.25	61.2671		19.25	68.1073
19.3333	31.9427		19.3333	42.2573		19.3333	52.7373		19.3333	61.1835		19.3333	68.027
19.4167	31.957		19.4167	42.3294		19.4167	52.6991		19.4167	61.0925		19.4167	67.9022
19.5	31.9382		19.5	42.1805		19.5	52.6701		19.5	61.0058		19.5	67.7688
19.5833	31.9278		19.5833	42.1733		19.5833	52.6384		19.5833	60.9142		19.5833	67.6513
19.6667	31.926		19.6667	42.4137		19.6667	52.6048		19.6667	60.8483		19.6667	67.5116
19.75	31.9231		19.75	42.171		19.75	52.5733		19.75	60.79		19.75	67.3992
19.8333	31.9009		19.8333	42.1563		19.8333	52.3932		19.8333	60.6898		19.8333	67.2675
19.9167	31.8973		19.9167	42.1526		19.9167	52.4144		19.9167	60.6026		19.9167	67.1166
20	31.8947		20	42.138		20	52.4259		20	60.5425		20	66.9595
20.0833	31.8768		20.0833	42.137		20.0833	52.4326		20.0833	60.4641		20.0833	66.8499
20.1667	31.878		20.1667	42.1319		20.1667	52.4332		20.1667	60.3933		20.1667	66.7375
20.25	31.883		20.25	42.1479		20.25	52.4265		20.25	60.3038		20.25	66.6065
20.3333	31.8706		20.3333	42.1414		20.3333	52.4218		20.3333	60.1916		20.3333	66.509
20.4167	31.8681		20.4167	42.1472		20.4167	52.4034		20.4167	59.788		20.4167	66.4035
20.5	31.87		20.5	42.1355		20.5	52.3824		20.5	59.7051		20.5	66.2928
20.5833	31.8711		20.5833	42.1539		20.5833	52.358		20.5833	59.5533		20.5833	66.2367
20.6667	31.8632		20.6667	42.1451		20.6667	52.33		20.6667	59.4585		20.6667	66.139
20.75	31.8568		20.75	42.1632		20.75	52.2972		20.75	59.3493		20.75	66.0015
20.8333	31.8671		20.8333	42.1408		20.8333	52.2711		20.8333	59.1552		20.8333	65.8649
20.9167	31.8472		20.9167	42.1661		20.9167	52.2421		20.9167	59.0361		20.9167	65.7354
21	31.866		21	42.1313		21	52.2097		21	59.0893		21	65.5935
21.0833	31.8562		21.0833	42.1412		21.0833	52.175		21.0833	59.1177		21.0833	65.428
21.1667	31.8513		21.1667	42.1295		21.1667	52.1381		21.1667	59.0892		21.1667	65.3274
21.25	31.8268		21.25	42.1087		21.25	52.1144		21.25	59.0116		21.25	65.2189
21.3333	31.817		21.3333	42.0981		21.3333	52.0952		21.3333	58.953		21.3333	65.1032
21.4167	31.8063		21.4167	42.0987		21.4167	52.0625		21.4167	58.8866		21.4167	65.0196
21.5	31.8065		21.5	42.1027		21.5	52.0256		21.5	58.7987		21.5	64.8004
21.5833	31.8078		21.5833	42.0998		21.5833	51.9968		21.5833	58.7221		21.5833	64.6718
21.6667	31.7961		21.6667	42.0782		21.6667	51.9634		21.6667	58.6601		21.6667	64.5682
21.75	31.7974		21.75	42.1253		21.75	51.9294		21.75	58.6068		21.75	64.44
21.8333	31.7947		21.8333	42.0929		21.8333	51.9029		21.8333	58.5526		21.8333	64.3002
21.9167	31.7917		21.9167	42.0939		21.9167	51.8743		21.9167	58.4766		21.9167	64.1795
22	31.7871		22	42.1023		22	51.8509		22	58.4037		22	64.0489
22.0833	31.7803		22.0833	42.1057		22.0833	51.8172		22.0833	58.2839		22.0833	63.9336
22.1667	31.7922		22.1667	42.0904		22.1667	51.7994		22.1667	58.2096		22.1667	63.7963
22.25	31.7766		22.25	42.4479		22.25	51.7732		22.25	58.1376		22.25	63.6856
22.3333	31.7828		22.3333	42.4049		22.3333	51.7511		22.3333	58.061		22.3333	63.5652
22.4167	31.775		22.4167	42.4719		22.4167	51.7198		22.4167	57.9386		22.4167	63.4426
22.5	31.7715		22.5	42.2417		22.5	51.6941		22.5	57.8397		22.5	63.3235
22.5833	31.7795		22.5833	42.3921		22.5833	51.6695		22.5833	57.75		22.5833	63.1906
22.6667	31.7688		22.6667	42.4462		22.6667	51.6408		22.6667	57.6552		22.6667	63.1144
22.75	31.7792		22.75	42.3958		22.75	51.6166		22.75	57.5538		22.75	62.9796
22.8333	31.7764		22.8333	42.6149		22.8333	51.5829		22.8333	57.4568		22.8333	62.8838
22.9167	31.7685		22.9167	42.4832		22.9167	51.5575		22.9167	57.3707		22.9167	62.8089
23	31.7806		23	42.3983		23	51.5302		23	57.2935		23	62.6943
23.0833	31.8133		23.0833	42.4111		23.0833	51.5066		23.0833	57.2141		23.0833	62.5744
23.1667	31.7981		23.1667	42.3258		23.1667	51.4843		23.1667	57.1139		23.1667	62.4644
23.25	31.7858		23.25	42.3998		23.25	51.4601		23.25	57.0374		23.25	62.2995
23.3333	31.7775		23.3333	42.2583		23.3333	51.4313		23.3333	56.9544		23.3333	62.1707
23.4167	31.7615		23.4167	42.323		23.4167	51.403		23.4167	56.8919		23.4167	62.0304
23.5	31.7758		23.5	42.1641		23.5	51.3804		23.5	56.8096		23.5	61.9388
23.5833	31.7806		23.5833	42.1537		23.5833	51.351		23.5833	56.7503		23.5833	61.8153
23.6667	31.7796		23.6667	42.3897		23.6667	51.3288		23.6667	56.6735		23.6667	61.67
23.75	31.7879		23.75	42.152		23.75	51.308		23.75	56.6145		23.75	61.5689
23.8333	31.7885		23.8333	42.1316		23.8333	51.2822		23.8333	56.5486		23.8333	61.4078
23.9167	31.8014		23.9167	42.1259		23.9167	51.2529		23.9167	56.4693		23.9167	61.3406
24	31.7932		24	42.1245		24	51.2303		24	56.3868		24	61.2778
24.0833	31.7708		24.0833	42.1158		24.0833	51.2038		24.0833	56.3196		24.0833	61.1896
24.1667	31.7726		24.1667	42.1186		24.1667	51.1807		24.1667	56.2346		24.1667	61.0247
24.25	31.7682		24.25	42.1284		24.25	51.1648		24.25	56.178		24.25	60.9127
24.3333	31.7649		24.3333	42.1258		24.3333	51.1339		24.3333	56.1135		24.3333	60.8419
24.4167	31.7595		24.4167	42.1134		24.4167	51.1135		24.4167	56.0351		24.4167	60.7452
24.5	31.7577		24.5	42.1131		24.5	51.0878		24.5	55.9474		24.5	60.6694
24.5833	31.7577		24.5833	42.1106		24.5833	51.0696		24.5833	55.8773		24.5833	60.5762
24.6667	31.7577		24.6667	42.1065		24.6667	51.048		24.6667	55.8195		24.6667	60.5102
24.75	31.7577		24.75	42.1214		24.75	51.0264		24.75	55.7471		24.75	60.4596
24.8333	31.7577		24.8333	42.1031		24.8333	51.0128		24.8333	55.6291		24.8333	60.3616
24.9167	31.7577		24.9167	42.1292		24.9167	50.9959		24.9167	55.5261		24.9167	60.2759
25	31.7577		25	42.095		25	50.9729		25	55.4349		25	60.1687
25.0833	31.7577		25.0833	42.0917		25.0833	50.9479		25.0833	55.3552		25.0833	60.0714
25.1667	31.6963		25.1667	42.096		25.1667	50.9249		25.1667	55.2544		25.1667	59.9536
25.25	31.6946		25.25	42.0638		25.25	50.9071		25.25	55.1695		25.25	59.8399
25.3333	31.6897		25.3333	42.0578		25.3333	50.8836		25.3333	55.0866		25.3333	59.7801
25.4167	31.6836		25.4167	42.0656		25.4167	50.864		25.4167	54.9912		25.4167	59.7169
25.5	31.6847		25.5	42.0662		25.5	50.8428		25.5	54.923		25.5	59.6238
25.5833	31.7127		25.5833	42.0677		25.5833	50.8231		25.5833	54.8482		25.5833	59.4996
25.6667	31.6859		25.6667	42.0484		25.6667	50.8045		25.6667	54.7724		25.6667	59.407
25.75	31.6652		25.75	42.09		25.75	50.785		25.75	54.6973		25.75	59.3125
25.8333	31.6618		25.8333	42.0479		25.8333	50.766		25.8333	54.6204		25.8333	59.2251
25.9167	31.6817		25.9167	42.0639		25.9167	50.7435		25.9167	54.5312		25.9167	59.1198
26	31.6827		26	42.0632		26	50.7256		26	54.4608		26	58.9505
26.0833	31.7014		26.0833	42.0687		26.0833	50.7036		26.0833	54.3894		26.0833	58.8703
26.1667	31.6899		26.1667	42.0564		26.1667	50.6797		26.1667	54.3231		26.1667	58.7633
26.25	31.6962		26.25	42.0647		26.25	50.6551		26.25	54.2515		26.25	58.6806
26.3333	31.6727		26.3333	42.0267		26.3333	50.6348		26.3333	54.177		26.3333	58.5798
26.4167	31.6715		26.4167	42.0714		26.4167	50.6161		26.4167	54.1151		26.4167	58.4855
26.5	31.6862		26.5	42.0359		26.5	50.5914		26.5	54.0537		26.5	58.3728
26.5833	31.6862		26.5833	42.0415		26.5833	50.5605		26.5833	53.9908		26.5833	58.2768
26.6667	31.6899		26.6667	42.0518		26.6667	50.538		26.6667	53.9064		26.6667	58.1634
26.75	31.6906		26.75	42.0437		26.75	50.5158		26.75	53.8367		26.75	58.1012
26.8333	31.724		26.8333	42.0333		26.8333	50.4989		26.8333	53.7504		26.8333	58.0173
26.9167	31.6896		26.9167	42.3938		26.9167	50.4775		26.9167	53.6263		26.9167	57.9529
27	31.6792		27	42.3438		27	50.4612		27	53.54		27	57.8149
27.0833	31.6998		27.0833	42.4123		27.0833	50.4387		27.0833	53.4956		27.0833	57.6954
27.1667	31.6971		27.1667	42.1582		27.1667	50.4175		27.1667	53.4412		27.1667	57.5733
27.25	31.697		27.25	42.3145		27.25	50.395		27.25	53.367		27.25	57.5064
27.3333	31.6939		27.3333	42.3562		27.3333	50.3779		27.3333	53.305		27.3333	57.4132
27.4167	31.6985		27.4167	42.2915		27.4167	50.36		27.4167	53.2246		27.4167	57.3091
27.5	31.7009		27.5	42.495		27.5	50.3386		27.5	53.1676		27.5	57.2217
27.5833	31.7004		27.5833	42.3679		27.5833	50.3228		27.5833	53.1		27.5833	57.1309
27.6667	31.7072		27.6667	42.2741		27.6667	50.3051		27.6667	53.0336		27.6667	57.0252
27.75	31.7102		27.75	42.2853		27.75	50.2871		27.75	52.9672		27.75	56.1829
27.8333	31.7167		27.8333	42.201		27.8333	50.265		27.8333	52.9038		27.8333	56.3421
27.9167	31.7284		27.9167	42.2824		27.9167	50.2431		27.9167	52.8509		27.9167	56.483
28	31.7203		28	42.1282		28	50.2284		28	52.784		28	56.6023
28.0833	31.7271		28.0833	42.1987		28.0833	50.2126		28.0833	52.7335		28.0833	56.6744
28.1667	31.7354		28.1667	42.0546		28.1667	50.1956		28.1667	52.6726		28.1667	56.7088
28.25	31.7547		28.25	42.0503		28.25	50.1721		28.25	52.6082		28.25	56.7501
28.3333	31.7229		28.3333	42.3028		28.3333	50.1531		28.3333	52.5293		28.3333	56.7982
28.4167	31.7373		28.4167	42.0639		28.4167	50.1343		28.4167	52.4667		28.4167	56.7819
28.5	31.7444		28.5	42.0456		28.5	50.1153		28.5	52.3817		28.5	56.7719
28.5833	31.7362		28.5833	42.0478		28.5833	50.089		28.5833	52.3133		28.5833	56.7626
28.6667	31.7485		28.6667	42.0276		28.6667	50.0652		28.6667	52.2402		28.6667	56.7292
28.75	31.7494		28.75	42.0215		28.75	50.047		28.75	52.1852		28.75	56.6958
28.8333	31.7558		28.8333	42.0256		28.8333	50.0331		28.8333	52.1248		28.8333	56.666
28.9167	31.755		28.9167	42.035		28.9167	50.0128		28.9167	52.0666		28.9167	56.5933
29	31.7543		29	42.0334		29	49.9979		29	51.9833		29	56.563
29.0833	31.7545		29.0833	42.0307		29.0833	49.9848		29.0833	51.9238		29.0833	56.5551
29.1667	31.7785		29.1667	42.025		29.1667	49.9624		29.1667	51.8727		29.1667	56.4906
29.25	31.766		29.25	42.0367		29.25	49.9425		29.25	51.8029		29.25	56.399
29.3333	31.7607		29.3333	42.0296		29.3333	49.9288		29.3333	51.7145		29.3333	56.3459
29.4167	31.7593		29.4167	42.0465		29.4167	49.9146		29.4167	51.6496		29.4167	56.2801
29.5	31.7921		29.5	42.0159		29.5	49.8979		29.5	51.5975		29.5	56.2472
29.5833	31.7833		29.5833	42.046		29.5833	49.8805		29.5833	51.5264		29.5833	56.1817
29.6667	31.7752		29.6667	42.0108		29.6667	49.8637		29.6667	51.4508		29.6667	56.1147
29.75	31.7999		29.75	42.0213		29.75	49.8496		29.75	51.3782		29.75	56.0411
29.8333	31.8019		29.8333	42.0194		29.8333	49.8329		29.8333	51.3099		29.8333	55.9657
29.9167	31.8056		29.9167	41.9998		29.9167	49.8178		29.9167	51.2496		29.9167	55.8931
30			30			30			30			30

## Sheet: Figure 2D
waterbath (% degradation)
		37°C	45°C	60°C	70°C	80°C	90°C
		7.72599		30.8915	47.8925	60.6594	70.0219
		8.62989	10.8963	27.8872	45.6308	66.6379
		6.34762	5.5034	19.7857	38.7441	56.79
		5.55556	4.29224
		1.48578	8.20564	26.0952	45.7642	63.6219	71.0664
		0.668003	13.3652	26.769	49.7157	61.7745	72.5806
		8.17126	9.97403	24.5017	40.4085	62.0066	66.6667
		2.68293	1.40389
		4.86067
		4.51217
		1.62203
		2.68007
		3.02198
laser
1,5 W/cm²		2 W/cm²		2,6 W/cm²		3 W/cm²		4 W/cm²
°C	% deg	°C	% deg	°C	% deg	°C	% deg	°C	% deg
42	10.5895	54	32.1898	63	40.7648	73	62.1094	80	71.9887
41.5	12.0805	54	23.7831	62	39.8303	75	64.6559	79	70.9942
42	8.75	50	19.8913	68	56.4176	73	65.6982	81	76.0836
42.8	9.64602	54.2	30.5013	61.3	46.4829	73.4	68.1534	80.5	75.0415
		53.5	29.7222	60.8	44.8	74.8	66.8103	80	74.1398
		53.8	26.5275	61.5	48.976

## Sheet: Figure 2E
waterbath (% degradation)
4°C	20°C	32°C	37°C	45°C	52°C	60°C	70°C	80°C
1.4	4.1	8.6	10.2	15.6		45.1		67.5
2.2	5.6	7.4	7.9	13.5		42.7		63.6
1.1	3.2	7.1	10.6	17.6		40		71.2
6.4154	8.7658		15.4314	29.4291	34.9985	50.4345		64.0618
1.49			15.57	21.38	40.4622	51.66		72.3711
1.80891			13.5365	11.8534	27.5026	51.1526	53.5787	68.1336
2.93255			14.582	20.0382	34.1349	42.5406	63.9838
2.56919			4.8661	16.5859	33.9632	43.3449	62.2998
1.07632			8.04878	12.5	24.7734
1.0233			2.62927		19.4319
-2.59148			10.0277
-0.888494			8.57788		30.303	46.1255	64.9154
-3.84749			15.3184		32.8047	42.5852	65.725
-3.08071			6.04396		28.463	52.7242	60.7617
5.62845			2.17755
0.511811
1.40274
laser
1,1 W/cm²		1,5 W/cm²		2 W/cm²		2,6 W/cm²		3 W/cm²
°C	% deg	°C	% deg	°C	% deg	°C	% deg	°C	% deg
33	13.8565	43	26.0252	56	54.7458	65	71.5023	78	76.9989
33	10.0956	43	24.86	56	50.7075	65	65.6003	79.5	75.9243
34.2	15.016	44.2	23.3019	56.1	55.9256	66	67.632	80	76.7225
35	13.5747	44	32.7166	57	54.4995	64.8	66.1017	78.8	76.8946
33.8	11.3344	44.5	31.2715	57.8	61.4726	65.4	68.75

## Sheet: Figure 4C
waterbath (% degradation)
4°C	22°C	32°C	37°C	45°C	52°C	60°C	65°C	80°C
0.8	3.6	5.9	9.6	12.9		38.7	45.2	61.3
0.9	3.6	6.5	10.2	13.4		41.6	50.7	63.7
1.8	2.9	6.2	6.8	12.6		41.3	45.6	65.6
	4.5	7.5	11.2	16.5	26.5	44.5	53.1	67.2
	5.5	6.9	10.5	18.5	30.2	42	52.5	65.1
	5.9	10.5	12.5	21.5	28	45.1	54.6	64.4
laser
1,5 W/cm²		1,7 W/cm²		2 W/cm²		2,6 W/cm²		3 W/cm²		4 W/cm²
		°C	% deg	°C	% deg	°C	% deg	°C	% deg	°C	% deg
34.5	9.4	44	20.7	47	25.8	58	47.6	65	55.6	78	68.8
34.5	11.3	44	17.6	47	22.6	58	50.4	65	57.8	78	74.8
34.5	9.8	44	21.9	47	26.4	58	44.1	65	59.9	78	71.2

## Sheet: Figure 5F
NPox				NP
0 W/cm²	1.6 W/cm²	2.1 W/cm²	2.6 W/cm²	0 W/cm²	1.6 W/cm²	2.1 W/cm²	2.6 W/cm²
1128.3	428.7	112.4	-87.7	698.6	33.6	-9.1	-88.8
1009.6	412.7	171.5	-91.8	948.1	42.4	-12.6	-121.2
1225.5	317.4	201.6	-72.2	635.2	36.9	21.8	-123.3
1165.5	307.9	185.2	-75	747.5	48	-3.1	-135.4
1340.8	363.2	176.9	57.8	1107.9	45.8	18.5	-125.6
663.2	356.8	237.9	-106.9	824	47.8	8.8	-71.3
592.9	290	202.9	-106.2	775.7	43.2	8.5	74.6
712.8	356.8	191.6	41.5	1204.1	46.7	44.9	39.4
630.6	285.1	184.2	42.7	924.3	50.3	-3.3	59.5
626.3	376.9	133.6	37.7	943.5	46.7	11.1	-10.3
636.1	501.7	124	-1.5	1177.2	38.8	32.6	-17.7
561	489.3	133.9	-33.2	877.3	48.2	13.1	8.8
509	562.7	127.2	-36.1	824.9	43.5	22.6	35.7
1039.7	455.1	167	0.6	916.6	22.1	1.5	-35.4
655.6	438.3	173.6	-2.7	965.8	25.8	-13.3	-29
548.9	489.3	162.9	26.4	882.6	20.5	8.2	-17.3
645.9	638.8	164.5	-18	788.7	21.9	16.3	-31.2
470.9	411.8	171.5	3.7	906.3	16.7	15	-29
591.7	570.6	96.5	25.9	882.6	21.7	-10.3	-16.6
754.3	544	132.7	40.5	653.9	28.6	3.9	-16
682.7	672.1	145.6	-4.9	638.7	29.3	-13.5	-43.2
455.9	581.1	146.5	-17.8	876.9	32.2	21	38.7
737.6	590.4	128.6	-19.9	556.2	21.9	3	-21.5
630.4	779.2	85.4	35.5	887.9	21.9	8.3	-21.6
905.6	505.2	199.9	7.9	660.3	43.9	-5.7	76.4
1001.9	272.9	132.5	-8.4	650.8	37	-13.5	32.4
735.5	290.3	174.7	-35.6	326.2	151.5	-30.2	-7.9
722	243.8	200	-54	337.3	100	-33.5	51.2
547.7	327.6	147.1	-59.9	383.9	137.9	-12.1	8.5
661.1	276.7	141.9	-30.9	894.2	204.7	6.3	-25.1
454.3	238.4	183.8	-60.8	607.9	248	-22.3	-14.8
960.3	242.8	99	-64	883.5	510.9	-70.7	13.4
899.4	161.1	253.8	-87.3	837.2	186	3.4	4.5
1114	218.3	268.9	-106.1	750.5	143.6	-37.4	36.1
638.9	278.4	224.9	-1.8	825.6	327.3	-26.5	1.5
759.3	204.5	280.2	-17.9	781.8	204.7	-52.4	5
589.2	297.6	277.2	-1.9	760.7	76.1	6.2	-24.8
468.3	317.2	324.9	-27.9	761.2	20.5	-42.2	34.3
516	322	332.4	-20.7	937.4	79.7	-34.7	24.5
672	326.8	275.2	-21.3	844	264.1	-29.5	51.8
509.3	270.3	211.7	-26.7	776	348.8	-27.5	27.2
690.8	336.6	183.3	-19.5	712.5	329.4	-35.9	15.7
760.6	479.5	127.6	-41.2	914.3	421	-34	-12.4
730.9	262.2	238.6	-39.6	827.9	535.2	-47.9	17.5
507.8	389.3	245	-10.5	853.6	316.8	-39.3	18
910.6	220.7	286.9	-6	883	-27.3	-23.4	25.5
732.9	1322.5	309.8	-39.3	586.4	-19.6	6	-56.8
664	260.5	419.8	-21.4	806.4	-1.4	18	33.1
563	307.3	392.1	-57.3	791.3	-4.1	24.7	28.9
675.2	290.8	379.5	-64.7	638.3	-9.2	2.6	27.6
572.6	317.8	361.8	-62	842.4	-17.2	-83.4	33.4
964.1	244.4	340.5	-18.4	637.8	-14.1	-62.1	28.5
1080.8	1042.4	414.1	-75	822.8	-1.2	-50.7	22.5
543.6	179.2	437.8	-75.8	617.7	4.3	-35.5	25.8
437	227.1	462.1	8.9	548.7	1.3	-29.2	-37.7
755	356.7	471.8	-9.2	791.8	-136	-24.9	-52.1
1315.1	330	472.5	-52.6	694.4	-34.2	-63.5	-30.2
909.7	356.6	423.2	32	689.2	-25.8	-53.8	-57.6
736.2	299.8	377.8	30.5	534.5	-32.9	26.2	-75
885.2	342.9	269.2	19.9	659.9	-17.3	-4.1	-78.2
985.3	319.9	408.8	20.9	817.1	790.9	-46.6	-60.3
1412.4	284.9	219.2	28.5	752.9	966.7	-63.7	-42.1
1214.4	303.2	355.1	-130.2	555	821.9	-78.5	-82.9
1123.1	338.9	455.5	37	726.6	1031.4	-44.8	-49.3
575.8	550.9	503.8	47.3	587.7	800	-14.9	-42
451.5	282.1	512.9	51.7	876.2	961.7	11.5	-36.4
453.5	960.9	485.3	48.3	987.4	757.2	44.8	-41.7
499.6	1014.4	475.3	81.8	1162.9	645.3	65.4	32
717.7	1126.1	387.3	116.6	1088.4	822.3	48	26.9
819	1102.4	507	56	921.8	710.6	-15.6	15.4
753	887.3	381.8	77.1	647.6	740.2	46.7	5.7
748.8	766.5	451.5	126.4	995.5	961.6	27.2	8.4
729.2	780.4	406.7	38.4	1021.1	1039.5	7.9	8.1
714.8	616.9	334.3	32.2	1026.8	854.9	-33.8	-4.5
737.1	494.4	302.4	115.5	1249.2	789	-46.5	38.4
934.2	316.9	507.5	50.6	1325.4	802.4	-72.5	-72.8
743.4	334.6	394.2	43.6	1118.3	691.5	-78.1	-51.2
600	347.9	402.9	42.9	1038.4	825.6	-118.4	-44.2
1617.2	386.6	598.2	64.6	955.7	703.7	-98.8	-34
707.2	558.3	428.5	81.8	1084.4	649.9	-68.1	-61.3
692.9	1022	514.5	53.3	1018.7	640.1	-101.4	-62.5
630.4		697	128.3	980.9	778.2	-17.5	-31.3
639.5		430.6	94.3	1137.8	844.3	-49.6	-50
663.4		394.7	126.6	1251.9	780.6	-64.1	-55.7
408.3		316.8	101.4	1135.5	611.2	-23.3	122.7
932.8		371.1	104	1315.8	548.3	-25.1	122.3
406.3		366.7	135.3	1184.9	517.2	-27.7	132
504.4		465.9	155.6	1341.6	506.5	-37.4	118.6
571.5		443.5	140.6	1279.9	548	-48	115.7
572.6		401.1	100.7	1187.8	321	-39.9	127.4
566.3		371	88.9	1110	701.5	-73.9	131.6
572.8		379.4	115.1	839.7	495	-74.7	137.6
536.5		322.7	101.8	745.7	428.5	-128	133.6
466.1		343.5	127.2	901.7	376.6	-33.2	126
639.7		478	123.6	1020	830.9	-142.3	122.7
751		492.7	134.2	746.5	446.3	13	59.2
750.6		320.4	120.3	803.2	454.1	27	40.8
1216.1		265.1	116.1	973.8	256.1	28.4	43.2
567.7		395.4	155.2	834.3	210.3	26.5	73.9
737.9		337.4	169.8	853.1	211.7	22.5	-9.4
516.8		292.4	144.3	713.2	467.3	5.8	4.9
553.4		350.5	127.6	669.8	396.5	-11	42.7
588.5		276.6	107.9	913.3	644.6	-42.3	11.4
603.1		276.1	124.2	460.2	436.7	-18.8	3.3
576.7		466.8	103.4	327.9	499.5	-9.1	56.8
789.7		416.3	118.4	629.5	687.2	-38.1	22.5
547.1		416.1	114.6	660.5	726.2	27.8	29.6
468.7			97.7	836.2	684	17.5	-9.3
508.7			82.6	684.1	929.4	-0.6	-2.2
			67.8	693.3	750.6	-2.5	-27
			72.5	639.9	886.5	31.2	27.9
			107	723.7	673.8	22.5	10.3
			59.6	646.6	596.3	50.8	28.1
			87.9	914.1	458.2	27	8.4
			45.5	630.4	332	28.8	45.6
			61.8	746.5	418.3	14.8	17.8
			62	1303.1	546.9	-18.6	8.3
			9.1	1023.1	641.9	-25	6.4
			29.4	753.4	85.7	16.3	-24.2
			8.5	924.8	118.8	24.3	-15.1
			-2.6	335.5	538.4	8.3	11.5
			-5.8	499.1	711.6	-7.1	33.7
			-6.4	1190.9	825.6	-108.1	42.2
			7.9	764.4	596.4	5	36.6
			50.1	717.3	457.4	-27.3	16.8
			39.2	643.5	745.3	50.5	13.9
			37.2	687.7	510.8	33.5	45
			61.5	752.1	437	21.4	51.9
			61.5	684.8	296.7	33.7	60.4
			72.5	887.3	479.6	27.8	56.9
			75.1	896.6	529.8	48.7	72.6
			63.6	823.8	704.3	57.7	58
			46.6	653.8	574.4	54.9	41.8
			49.5	352.5	493.3	32.8	38.6
			75.3	348.6	292	41.6	3.7
			84.5	381.8	848.5	14.1	14
			81.9	434.2	863.9	23.8	0.5
			77.5	651	607.4	30.2	17.4
			72.4	593.7	724	6.9	43.6
			68.9	353.2	911.7	8.2	11.2
			56.8	571.4	908.2	2.2	-70.1
			67	656.5	1067.3	13.1	-91.2
			76.8	820.7	679.4	10.2	-35
			82.3	580.2	810.8	4.4	-1.8
			73.3	502.2	1034.5	2.5	2.8
			61.5	297.2	719.6	5.4	8.1
			-4.5	261.2	1062.7	-0.4	-60.5
			-8.2	430.5	897.8	27	-44.2
			-4.7	352	873.4	27.3	-45.6
			2.9	564.2	1236.7	25	-8.5
				473.2	1077.5	26.4	-76.4
				624.7	953.7	16.2	-53.3
				496.4	1068.6	16.5	-68.4
				476.4	1174.8	8.3	-36.1
				295.6	1274.3	-57.7	-44.3
				410.6	1190.1	-31.6	-75.6
				453.5	1067.7	25.1	-127.9
				576.9	834.8	-25.9	-97.4
				621.7	661.8	-4.4	-120
				772.9	492.9	-2.4	-81.9
				621.7	719.4	42.3	-99
				291.3	761.7	61.8	-107.2
				268.6	875.7	29.1	-119.6
				1051.3	782.9	40.7	-135.8
				630.3	534	68.2	-167.7
				894	667.8	59.4	-91.8
				718.5	736	86.7	-56.8
				511.1	601.6	80.1	-32.7
				798.4	568.6	39.9	-23.7
				1109.1	714.1	36	-6.9
				1268.1	424.2	65.1	-4.7
				507.4	506	62.5	-27.4
				579.6	613.3	48.4	-30.3
				660.8	1396.5	58.9	-41.4
				337	1118	43.2	-33.4
				498.1	696.4	-5.4	-66.4
				569.7	417.2	57.2	-65.2
				567.5	765.7	5.8
				722.6	709.4	45.6
				296.7	1127.4	54.1
				384.3	768.5	64.5
				344	699.2	113.4
				527	975.4	122.7
				414.4	951.8	85.9
				415.7	913	50.7
				254.9	576.9	77.4
				300.8	22.2	73.9
				333.5	19.8	69.2
				291.9	47.5	60
				230.3	39.2	39.5
				172.8	144.9	27.9
				120.5	170.4	28.2
				82.2	221.1	-23.8
				139.3	136.2	7.6
					119.3	76.1
					110	35.8
					167.6	92.8
					217.3	120.6
					190.3	136.8
					181	92
					122	82.6
					185.3	94.7
					166.6	106.3
					207.1	35.5
					277.5	83.9
					155	23.6
					163.9	9.9
					154.1	50.8
					180.2	34.7
					158.9	10.3
					212.6	-19.2
					178.4	-3.2
					166.4	-42.5
					158.4	-3.4
					163.1	10.4
					118.9	34.9
					135.3	44.3
					122.9	13.5
					148.8	14.6
					129.3	-10.7
					91.9	8.7
					197.6	29
					158.6	5.8
					138.7	17.8
					107.6	14.3
					153.4	6.5
					94.9	29.3
					153.3	-17.8
					105.2	-52.5
					181	12
					121.8	-27.6
					106.2	-22
					128.9	59.6
					138.4	37.4
					4.7	51.1
					-0.9	-15.2
					-10.6	-84.4
					57.9	51.1
					48	-2.7
					37.3	82.3
					-8.8	91.4
					49.9	40.3
					52.7	73.2
					63	68.4
					47.7	10.2
					83	41.9
					74	61.4
					79.7	78.7
					57	-74.3
					62.5	31.2
					80.4	-7.2
					108.3	67.4
					105.2	92.5
					101.9	82.7
					83.4	91.8
					96.2	143.6
					72.3	118.5
					91.1	131
					71.5	81.4
					64.8	91.8
					77.5	50.3
					64	-53.2
					94.5	-21.8
					48.4	-88.4
					66.4	37.2
					51.5	64.8
					47	63.5
					27.8	117.2
					48.9	54.5
					59.4	39.2
					41.9	54.9
					105.1	3.9
					44.3	-2.8
					42.3	-125.6
					35.9	30.3
					45.7	25.6
					75.3	47.6
					65.5	27.3
					39.1	29
					780.2	34.5
					1056.5	12.6
					907.7	36.8
					833.7	11.5
					944.5	39.3
					794.7	39.5
					487.8	23.2
					534	25.8
					443.5	40.4
					418.7	54.1
					395.9	53.9
					481.1	56.5
					819.9	44.1
					842.2	44.1
					567.4	24.1
					734	26.1
					728.3	47.7
					829.5	29.5
					735.9	34.7
					859.9	33.2
					623.1	1.3
					1181.2	-2.6
					659.4	16.1
					627.6	22
					489.2	65.7
					586.9	51.3
					420.6	32.9
					523.4	16.8
					468.7	51.9
					615.8	24.4
					797.3	27.7
						24.5
						28.8
						40.7
						42.1
						43.2
						60.7
						54.7
						54.9
						69.4
						69.1
						15.5
						32.2
						58.4
						36
						64.2
						33.7
						58.2
						23.2
						37.2
						53.7
						44
						71.6
						48.1
						46.5
						69.8
						49.6
						42.2
						61.1
						30.8
						53.4
						69.1
						78.2

## Sheet: Figure 5G
NPox				NP
0 W/cm²	1.6 W/cm²	2.1 W/cm²	2.6 W/cm²	0 W/cm²	1.6 W/cm²	2.1 W/cm²	2.6 W/cm²
34.4	6.2	8.9	9.9	7.8	42.4	72.5	30.3
24.4	4.5	11.7	10.7	24.5	53.6	87.5	22.2
34.2	2.2	14.3	12.2	5.7	67.3	79.9	32.8
34.2	34.9	12.3	25.9	7.9	54.8	89.8	44.9
34.4	35.2	12.9	22.9	27.4	64.2	71.4	38.2
21	9.4	12.5	13.1	25.2	37.2	70.7	82.3
16.8	8.4	14.6	5.4	6.8	49.3	85.8	141.3
26.9	8	10.2	80.4	15.2	50.6	72.6	85.6
23.3	8.8	12.2	88.8	9.9	45.5	88.1	133.9
16.2	6.7	14.1	75.5	30.1	43.3	74.9	95.4
20.4	5.7	12.5	53.5	40.4	36.3	74.4	71.2
16.7	2.7	12.1	55.8	0.9	56.8	88.6	60.5
16.8	2.4	11.6	56.8	0.8	57.7	74.7	64.4
28.1	2	9.5	51.8	24.8	37.4	82.2	67.1
23.8	-1.6	10.4	57.9	28.4	30	86.6	60.3
21.4	-0.4	13.6	81.9	27.6	27.3	73.7	70.9
28	-0.2	9.7	60.4	25	49.6	94.9	60.6
16.5	9	12	59.4	34.1	49.8	72.8	60.3
21.8	7.8	9.8	66.3	27.6	34.3	78.6	49.9
21.1	38.6	7.9	80	13.6	15.9	74.9	59.2
18.5	30.9	7.2	52.3	14.9	30	65.5	46.8
15.2	4.1	11	61.2	17.2	29.2	62.8	85.6
17.1	7.2	7.4	75.2	11.9	30	85.9	81.3
16.9	2.5	8.3	67.9	29.3	20.7	88.8	52.2
21.8	2.6	10.1	85.5	21.5	54.1	81.9	73.9
17.7	2.9	7.6	92.9	15.7	56.4	87.4	137.1
18	4.2	7	72.5	22.1	20.6	67.9	107.7
16.5	3.8	6.3	59.2	20.9	19.5	65.1	143.1
14.9	4	12.4	61.9	16.8	20.9	92.3	87
24.2	2.4	10.3	48.9	20.1	22.3	85.2	79.6
54.5	4.8	18	56.6	13.8	19.2	87.8	83.8
45.3	7.7	9.5	39.3	23.5	23.2	50.1	120.5
41.4	4.9	9.8	47.2	16.3	22.7	104.9	118.2
48.7	5.5	6.7	31.5	24.7	17.3	63.7	129.7
25.6	6	15.5	70.2	26.2	22.4	79.5	112.9
22.7	3.9	19.1	56.7	19.7	12.1	48.2	122
14.2	6.6	14.2	68.3	26.5	6.2	96.6	105.2
20.1	5.2	14.6	42.4	21.9	4.7	62.3	106.8
28.2	7.7	10.3	57.2	20.4	9.6	81.1	79.4
19	6.2	12	66.3	17.4	17	63.1	104
14.1	6.8	7.6	53.1	24.6	19.9	77.9	91.7
47.1	3.2	13.3	75.1	22.3	14.4	65.4	99.8
27.7	2.6	18.1	44.9	28.8	18.9	75.9	80.3
30.4	5.8	14.7	37.3	25.3	20.6	60.1	91.7
23.2	4.1	12.8	47.2	27	10.3	74.1	102.1
35.4	5.7	12.2	54.8	21.8	23.7	84.3	83.6
20.6	4.6	13.8	32.9	20.1	17	31.8	60.5
21.5	6.7	27.6	67	23.8	19.5	48.6	104
19.4	2.3	52	53.6	26.1	14.5	43.9	122.1
24	18.1	19.1	52.6	19.6	13.5	37.4	125.8
21.2	54.1	16.3	33.4	21.1	16.9	31.7	138.4
35	4.6	14.1	75.4	38.7	15.4	27.4	107.6
34	19.4	17.4	73.2	22.7	11.4	42.9	112.4
5.4	19.7	24.7	70.2	19.5	13.5	41.3	132.6
9	11.1	21.1	62.2	23.9	11.5	32.8	101.7
17	11.1	18	54.3	25.4	1.4	22.3	113.4
28.7	9	16.4	57.8	18.6	22.2	38.1	86.8
34.5	10.1	21.4	75	19.8	36.4	31.6	98
19.5	30.3	17.8	87.2	18	52.8	27.9	79.7
27.2	19.6	16.8	87.5	27	20.4	22.2	103.7
28.9	9.8	16.6	90	15.1	19.7	17.7	92.2
12.5	24.1	26.1	76.7	11.8	18.4	2.9	129.3
16.2	30.5	18.9	4.5	6.7	13.5	22.7	78.2
4.4	26	26.5	4.5	8.5	15.6	19.9	98.6
7	35.2	15.6	7.8	10.2	20.9	23	86
5.6	31.7	15.2	5.2	7.8	13.8	13.5	102.9
5.1	39.9	26.9	5.9	15.1	18.9	11.7	82.5
5.7	34.2	16.6	7.8	14.3	17.6	8.3	141.7
7.5	34.2	14.3	5.7	15.1	9.8	18.4	147.7
8.7	27.7	14.1	7.5	25.3	12.3	26.5	148.2
8.7	30.5	21.4	7.1	19.3	17.4	20.1	177.4
7.1	46.8	16.8	7.6	24.4	29.9	11.6	152.6
10.3	33.8	18.2	6.4	25.9	10.2	7.1	121.8
6.9	35.4	19.1	6.3	23	19.3	8.2	95.7
9.3	44	10	5.8	24.1	16.3	13.9	151.3
8.2		20.5	4.9	21.3	13.3	14.7	35.8
5.5		20.1	5.5	27.2	16.4	13.4	35.4
11.4		7.6	5.6	29.8	9.4	7.6	36.1
7.5		20.6	4.9	23.4	10.3	1.2	36.2
7.8		14.6	4.7	21.1	15.6	11.9	39.7
9.6			4.3	15.7	13.7	9.8	36.3
11.6			3.7	24.2	6.7	8.3	74.1
26.5			4.7	22.9	8	-7.8	71
8.7			7.7	20.5	10.8	10.2	62.5
14.9			7.5	19.2	10.2	17.5	52.4
11.1			7.5	17.4	13	9.4	33.5
9			4.9	18.7	15.8	4.1	61.7
11.5			5.2	26.7	17.4	9	74.6
7.1			4.8	19.9	14.6	11.5	83.3
7.4			5.4	14	6.6	9	49.3
10.3			20.1	16.9	13.3	22.5	61.1
9.4			32.7	16.5	11.3	26.3	58.5
6.7			26.3	15.5	6.3	45.7	62.6
12.2			19.5	18.7	10.3	51	38.8
			19.4	17.9	6.8	64.3	61.7
			15.3	7.5	15.9	94	41.7
			26.6	10	18.1	49.2	50.2
			17.4	9	13.9	74.7	84.2
			25.4	22.8	18.3	58	91.3
			30.7	13.4	23.6	67.8	59.1
			39.5	8.3	20.7	67.9	97.8
			33.2	9	17.8	62.7	79.6
			45.3	28.8	19	66.5	87.5
			28.8	21.2	14.2	45.6	66.1
			66.2	22	22.8	45.3	104.7
			49.8	16.3	26.7	49.4	69.4
			58.4	20	18.4	58.7	81.3
			41.3	13.9	20.8	65.5	101.7
			52.2	16.6	13.3	48	62.9
			61.9	12.8	20.4	57.3	87.2
			47	15.1	20.2	62.8	63.3
			41.5	16	19.3	50.4	79
			21.9	21.1	15.6	48.6	63.4
			41	9.6	12.9	48.3	75.1
			49.9	14.1	9.7	44.4	45.3
			49.7	13.5	15.4	34.9	82.1
			29.6	8.5	16.1	32.2	17.1
			56.2	12.6	20.4	51.6	35.7
			48.7	14.3	28.4	43.3	33.1
			47.3	13.8	14.2	49.7	37.4
			58.5	15.2	25.3	47.2	38.1
			45.4	8.1	38.1	8.9	29.5
			52.5	4.9	27.2	35.4	33.1
			69.8	10.4	42.7	31.5	60.6
			63.3	14.2	34.8	32.9	49.2
			64.3	12.7	38.4	34.5	61.7
			53.2	9.4	35.2	26.1	63
			12.4	6.4	25.2	34	38.7
			20.2	8.2	26.8	36	26.4
			19	7.6	30.2	31.5	56.4
			16.1	9.3	42.2	24.5	77.5
			14	8.9	49.1	25.7	62
			8	6.6	38.5	16	55.1
			9.4	6.7	42.5	27	63.3
			11.9	9.8	42.7	30.2	61.5
			9.9	0.1	29.9	38.9	59
			14.8	7.3	16.8	31.6	64.5
			18.1	8	22.3	29.5	70
			11.3	6.9	26.7	25.6	78.3
			8.9	3.3	26.9	20.8	55.3
			16.3	2.7	37.5	17.3	43.8
			17.2	0.6	29.2	20.9	48.8
			13.6	14.3	5.9	22.1	32.4
			20.8	10.9	3.1	30.3	32.8
			20.1	9.4	6.3	23.6	52.6
			22	4	6	22.6	34.5
			18	-0.6	10.6	19.2	26.4
			11.8	2.9	8.1	9.7	47.7
			15.7	4.3	4.5	14.8	58.2
			7	6.3	5.7	4.3	53.7
			9.3	4.8	6.9	4.5	38.3
			13.2	7.5	4.3	9.8	24.7
			16	6	6.7	5.3	3.3
				6.7	12.4	8.3	-3.3
				6.9	5.1	22.2	37.9
				5.4	2	14	25
				8.1	3.4	16.2	29.4
				10.4	3.9	18.1	28.8
				7.7	3.5	16.4	32.6
				3.6	3.4	26.2	19.4
				7.3	4.5	19.4	25.6
				3.9	6.9	19.3	28.5
				9.8	1.3	19.5	26.9
				10	3.4	16	34.6
				8.2	0.7	23.9	27.6
				4.7	1.1	39.3	28.5
				6.5	2.3	30.9	19
				9.7	1.9	34.7	22.6
				9.4	2.9	32	21.8
				10.8	3.8	22.7	31.3
				10.1	4.7	39.6	39.3
				8.7	2.6	39	31.3
					2.3	33.3	34.8
					2.7	25.4	25.6
					2	31.6	22
					1.9	35.6	20.9
					2.9	24.2	39.7
					4.4	17.9	31
					2.1	39.3	30.8
					3.6	10	37.4
					4.5	33
					4.8	31.2
					2.7	38.1
					18.5	29.7
					12	41.2
					10.5	25.3
					11.8	52.4
					11.3	46.4
					9.9	32.4
					11.3	33.8
					14.1	34.7
					10.2	36.8
					8.1	38.8
					13.9	32.5
					11.5	38.8
					7.9	35.8
					6.5	30
					6.3	36.2
					8.2	32.3
					13.8	29
					12	29.5
					9.9	30.9
					8.4	37.7
					10.7	40.2
					8.4	36.2
					10.5	32.1
					7.5	37.5
					9.8	34.5
					8.8	39.1
					7.8	48
					9.1	45.3
					7.4	38.8
					7.8	23.3
					7.7	19.7
					7.7	18.8
						22.4
						21.5
						20.6
						19.1
						11.6
						12.4
						19.1
						24.1
						28
						25.1
						33.1
						28.4
						24.6
						26.2
						28.6
						36.8
						30
						29.3
						36.9
						40.4
						36.9
						33.5
						30.6
						36.1

## Sheet: Figure 5I
NPox				NP				Control
0 W/cm²	1.6 W/cm²	2.1 W/cm²	2.6 W/cm²	0 W/cm²	1.6 W/cm²	2.1 W/cm²	2.6 W/cm²	0 W/cm²	1.6 W/cm²	2.1 W/cm²	2.6 W/cm²
123.9	72.8	146	176.6	136.1	249.2	376.2	346.8	12.2	-30.5	37.5	42.1
94.1	83.2	12	167.3	124.1	143	266.4	315.2	-9.6	-20.7	63.4	44.8
114.4	91	37.1	195.3	112.5	199.6	454.7	212	28.7	15.5	68.8	107.9
87.2	86.4	21.5	231.5	53.7	149.8	427.4	243.5	36.3	33.7	67	80.6
95.1	77.7	39.7	161	78.6	168.3	418.9	241.2	23.9	38.4	66.2	71.7
117.4	71.7	90.2	233.4	186	192.2	388	268.4	47.4	52.9	88.8	93.9
93.2	119.9	135	192.5	204	251.3	367.8	292	40.7	50.4	144.2	130.7
71.9	81.4	191	135.4	133.7	267.5	457.8	278.2	36.6	45.7	83.3	109.7
44.4	87.9	218.7	143.8	83.9	165.7	307.6	327.9	46.6	50.6	84.6	108
50.5	92.2	227.5	171.8	79.1	207.1	298.6	325.8	41.4	39.7	104	123.5
50.4	58.8	157.4	138	50.7	176.4	451.2	373.4	17.3	34.8	87.9	102.4
39.1	103.2	139.7	181.8	43.2	142.1	357	383.3	-18.4	32.8	55.8	126
49.8	123.7	148.8	205.1	185.4	180.8	362.4	260.7	9.2	-1.4	67.5	85.3
28.1	127.3	166.5	203.1	97.3	126.5	421.6	314.7	23	-2	68.1	104.3
30.7	101.4	214.9	201.9	89.7	112.2	379.3	295.5	45.9	48.5	105.9	84.4
65.1	117.6	227.5	173	180.5	124.8	387.1	382.1	2.6	50.1	35.1	84.3
29.8	109.5	214.9	149.6	100.6	166.3	229.7	246	32.1	50.3	32.4	52
38.3	107.5	192.1	180.7	85.9	259.7	340.2	315.4	11.8	21.8	93.6	74.6
86.6	98.3	159.7	208.6	16	151.1	347.3	386.8	4.1	58.8	112.2	45.2
90.3	85.6	234	139.3	81.6	221.4	325.9	275.7	13.8	61.3	76.2	19.9
101.3	76.5	142.9	167.6	85.5	157.8	303	387.1	-18.9	30.7	21.5	36
78.4	10.1	129.8	233.9	66.4	135.2	337.2	413.1	-6	37.4	17.9	63.9
78.4	2.9	225.1	168	120.3	153.3	330.2	352		34	91	35.7
54.4	27.3	223.9	68.7	61	161.9	219	339		-16.3	95.6	18.1
37.7	14.6	158.9	144.7	62.8	156.5	344.7	300.5		-20.4	64.8	61.7
23.1	4.6	127.8	125.8	71	136.1	272.8	305.1		13.3	39.8	84.9
54.5	73.5	144.8	170.1	85	142.9	142.9	485		1.9	-10.4	106
42	29.9	149.7	151.8	80.5	153.3	266.9	497		43	39.2	110.3
13.8	68.9	141.2	162.8	57.2	198.5	323.3	586.3		18.1	-14.4	143.5
57	45.9	217.6	307.9	116.5	177.2	359.1	584.4		1.9	76.8	124
57.5	24.2	94.8	194.9	122.3	148.3	212.4	570.7		25.4	72.6	145.6
39.6	34	150.5	209.1	106.1	115.9	225.6	399.7		54.5	14.9	132.1
31.1	38.4	93.4	175.8	134.6	134.9	181.2	408		75	66.2	123.4
43.6	49.3	44.6	88.4	98.7	162.8	166.2	389		60.3	58.2	140.7
29.2	50.3	44.4	124.2	56.4	134.4	201.2	324.4		74.6	83.8	94.5
35.3	76.6	120.7	188.2	52.9	150.3	220.8	185.1		74.9	104	82.2
33.2	83.4	62.9	184.9	98.9	233.8	168.8	197.8		71.4	99.5	44.8
34.4	101.3	109	247.8	90.1	195.4	141.4	283		64	83.6	13.6
18.9	109.7	165.2	200.8	108.6	191.3	141.2	171.9		65.5	114.7	46.3
32.1	122.1	287.2	191.9	16	146.9	134.4	199.1		47.5	85.7	58.8
20.6	132	217.8	122.1	35.9	138.2	250.6	186.4		58.3	122	129.1
23.9	124.8	178.6	126.8	23.5	163.6	292.6	236.9		43.3	77.5	118.9
55.1	86.3	107.3	127	176.8	274.3	199.2	466.5		31.2	53.8	124.9
61.2	93.1	80.3	162.5	151.1	212.2	416.9	308.8		59.7	75.1	137.5
49.9	103.7	145.7	191.4	143.2	171.6	266.3	230		78.1	43.3	134.8
56.2	73.6	206.9	213.8	182.2	152.5	183.1	401.9		68.7	23.3	141.9
59.4	60.3	121.8	201.7	184.3	156.6	220.5	279.5		24.1	20.6	126.9
49.1	72.8	136.4	153.1	191.9	196.5	274.3	240		15.9	99.1	120.8
56	94.2	181.6	200.3	124.6	156.2	219.8	215		34.5	92.3	86.2
29.4	75.5	189.3	193.6	148.2	288.5	279	194.9		23.7	43.7	55.8
46.4	87.3	204.7	212.3	111.3	120.4	274.4	244.4		6.9	46.5	75.6
30	131.7	176.4	194	159.7	76.1	214	186.6		-19.7	26.9	103.8
24.7	143.2	120.9	174.1	174.2	129.5	210.7	210.5		24.2	13.6	113.7
56	112.4	139	196.8	156	68.2	220.9	169			87	114.7
15.6	110.3	54.9748	183	159.9	247.5	296.2	217.5			80.6	109.3
15	118.9	89.8828	198.5	162.5	260.5	264.3	254.6			37.1	95.8
6.2	113.2	111.018	206.2	139.9	255.7	276.8	210.8			33.9	78.8
111.5	77.5	82.5777	159.4	200.1	194.6	263.1	252			90.7	107.2
31.8	125.7	132.141	127.8	185.2	131.3	239.8	262.7			70.7	47
8.4	97.9	145.134	177.8	217	192.1	249.9	309.3			104.5	56.2
15.6	73.2	99.7318	231.5	181.6	111.3	255.7	235.3			97.4	67.6
16.6	50.9	160.338	145.2	185.4	159.1	219.1	308.8			133.5	40.8
17.8	30.3	91.8418	185.2	171.4	157.9	197.7	230.7			94.6
15.3	26.2	76.8688	152.2	209.5	110.9	242.4	259.2			82.6
-0.1	0	40.2478	102.3	141.1	148.7	256.5	659.2			51.8
-3.9	4.9	87.6358	122.7	175.8	164.7	226.4	773.6			44.5
13	4.7	140.415	109.4	152.6	225.4	184.5	374			63.3
29.2	1.9	136.47	124.9	140.2	144.1	197.4	372.8			15.5
57.7	5.7	140.301	129	179.3	196.3	203.2	286.2			42.7
48.5	21.3	197.49	95.2	158.9	223.1	164.7	556.8			87.5
49.9	3.6	203.769	99.3	142.6	196.9	188.8	346			49.3
67.2	2.7	218.859	103.4	140	186.7	266.3	216.9			73.3
46.5	3.9	150.843	109.9	133.8	120.6	238.8	325.6			99.3
54.2	25.3	190.266	124	144.5	149.3	218.2	272.8			91.3
31.3	17	129.24	101.8	147.2	217.9	163.8	436.7			18.4
50.9	65.2	111.792	89.5	131.3	191.2	223.2	917.7			6.2
65.6	56.8	169.431	101.9	88.2	141.1	219.6	833.3			21.7
52.7	97.9	228.069	107.5	128.4	158.5	324.6	801.8			82.8
20.1	97.8	150.738	160.7	123.9	158.6	307.6	353.8			74.8
-36.7	110.7	129.315	169.5	125.5	186.6	239.7	482.2			113.6
-44.5	124.8	106.572	146.5	136.3	240.3	235.2	616.2			148.5
-0.8	101.7	139.491	130	182.3	145.8	235.5	535.2			101.9
-14.4	91.1	170.883	110.1	143.1	133.6	244	532.2			66.3
35.9	101.1	134.535	98.3	139.8	301	218.3	487			69.7
53.9	112.3	171.663	132.8	47.9	261.2	244.6	711.8			14.2
61.6	109.1	189.681	81.7	33.7	293.3	254.4	448.4			174.4
50.1	110	281.514	145.6	-6.5	257.1	219.9	445.2			122.2
67.5	92.5	261.069	140.5	-2.7	231.7	217.1	747			94.3
62.9	86.7	232.68	157.4	9	278.2	218.3	705.9			136.2
13.9	49.6	310.629	134	19.7	240.5	182.6	256.8			55.5
2.1	79.7	175.743	133.5	-0.2	301.6	279.8	267.2			47
5	68.7	173.109	89.2	69.5	263.6	237.1	406.3			92.7
2	32.7	140.769	75.5	58.8	239.9	239.8	352			49.3
-1.5	49.1	233.25	200.3	75.4	247.7	193.6	206.2			19
25	28.1	187.878	163.4	30	285	202.3	211.7			17.9
17.2	98.2	103.215	157.5	55.1	248.9	257.6	416.7			30
31.8	62.2	164.226	166.7	100	262.7	301.8	339.6			87.8
66.4	25.6	162.717	159.9	72.4	173.3	259.8	298.7
64.3	18.5	216.591	164.1	100.6	216	234.1	374.2
66.7	73.5034	149.958	153	90	198.1	288.2	264.9
45.1	103.146	55.275	138	96.7	113.4	222.2	322
49.6	135.918	85.776	129.7	71.8	42.1	375.9	316.5
13.4	97.3984		131.8	73.2	66.4	340.7	319.9
40.6	60.4744		110.8	78.4	75.8	386.2	369.7
23.1	71.1904		134.3	54.2	126	455.5	292.5
49.8	118.692		113.7	52.6	193.7	459.5	564.1
0.5	144.567		135.7	69.7	232.8	382.1	453.2
23.2005	115.053		178.6	119.7	239.1	399.1	429.4
19.9845	125.034		189.6	148.4	180.3	422.7	715.3
14.0625	192.294		262.7	132.1	166.6	471.3	582.2
7.0245	133.983		282.7	143	181.2	417.3	414.9
3.7065	126.915		237.4	165.9	219.6	394.8	372.7
24.4095	165.165		173.5	145.4	207.1	326.4	338.1
13.1775	125.403		137.7	123.3	148.7	321	421.1
15.6555	134.181		144.9	149.7	189	338.7	383.7
15.3435	157.635		163.2	121.6	182.3	337.7	399.6
23.8875	126.957		200.6	117.2	206.1	234.7	349.5
-1.1025	174.813		168	126	128.4	286.6	409.4
26.0835	86.9434		168.4	71.5	203.2	308.4	355
5.2755	87.0394		172.2	71.5	131.6	372	431.1
21.5865	112.131		209.6	69.8	143.3	293.2	333.1
7.1625	116.052		290.7	119.7	65.6	252.2	389.9
14.2215	81.6664		252.8	131.8	143.8	331.4	381.9
13.2405	215.928		187.7	63.5	180.4	323.9	433.6
19.5135			176.3	98.3	95.3	299.4	365.6
-2.9685			282.8	116.9	138	286.1	448.9
16.6365			254.5	26.2	107.7	364.8	340.3
20.0175			304.5	42.4	192.2	338.4	432.2
18.9975			204.6	67.7	161.6	335	371.1
17.4645			219.7	36.2	127.4	410.4	381.6
20.9355			187.1	0.9	119.9	250.9	501.3
11.5485			188	-4.1	223	304	390
8.6805			214.1	11.1	258.9	349	467
9.5865			191	68.7	170.7	333.4	470.1
9.7995			220.2	71	285.4	342.5	493.3
12.6525			182.5	24.9	257	388.7	498.8
15.8775			216	62.1	297.4	341.2	458.1
11.2095			194.7	-10.9	182.2	360.4	497.9
19.2735			155.8	32.9	217.5	328.4	471
11.4345			151.8	12.9	167.9	321.7	442.7
12.3645			160	-25.9	134.5	360.8	476
11.4015			159.9	49.6491	204.8	274.7	486.2
12.8655			164.6	50.3331	245.3	243.9	466.2
11.6805			195.1	60.6021	206.8	380.9	470.8
7.1295			173.5	58.2411	173.6	385.6	525.1
18.0345			202.5	64.0941	162.6	310.2	454.6
6.9405			189.5	66.6321	167.4	279.4	504.2
9.6285			163.6	65.7291	337.5	353.4	391.6
12.8835			175.8	59.6751	288.9	379.4	487.8
11.7525			197.2	44.4171	288.1	324.1	446.1
15.9285			143.7	32.5731	209.5	321	340.4
8.8275			201.4	28.3251	221.5	247	425.9
9.1305			123.7	26.5101	249.2	292.2	451.2
7.5825			191.7	17.3211	148.6	308.1	380.5
10.4115			203.4	62.0811	205.8	431.5	364.1
			197.9	49.0461	123.2	327.8	419.7
			312.8	-44.2059	238	439.4	410.9
			226.9	26.5101	278.5	393	550.9
			308.8	1.90114	283.6	352.2	535.9
			206.5		342.7	266	554.9
			212.9		185.5	456.1	346
			228.2		249.1	347.7	530.9
			282.2		231.2	421	583.3
			248.1		195.02	463.4	475.7
			206.1		163.973	409.2	434
			224.5		119.738	290.6	533.8
			200.5		160.691	342.3	556.4
			134.5		249.452	287	572.4
			161.6		195.74	221.2	619.9
			210.7		277.178	333.4	589.6
			135.7		330.608	306	568.6
			147.4		138.38	242.9	595.4
			176.1		141.974	417	574.7
			212.5		209.336	333.2	630.9
			171.3		189.512	282.6	621.1
			194.8		252.308	242	521.7
			185.9		219.023	336.6	671.8
			191		410.105	346.2	638.8
			146.7		219.014	300.6	515.3
			122		253.721	303.7	388
			133		193.085	335.7	442.6
			146.6		268.301	384	423.6
			200.9		343.724	399.4	349.8
			185.7		236.249	428.6	370.6
			98.5		288.998	403.9	339.1
			314.5		107.921	377.8	429.9
			154.4		91.0068	473.6	317.8
			165.9		200.975	536.2	320.6
			190.4		230.621	434	345
			117.3		219.149	431.4	439.3
			216.3		177.926	415.3	396.6
			235.6		214.625	402.8	521.3
			241.8		160.976	519.7	412.7
			242.7		117.491	465.5	388
			148.9		139.751	484.3	421.7
			336.1		182.894	376.7	444.3
			96.4		108.809	384.4	366
			121.2		162.974	411	356.2
			66.1		166.447	500.1	434.7
			42.3		187.898	411.9	352.2
			54.9		275.522	457	340.2
			17		199.748	471.4	366.6
			193.3		267.872	520.7	302.6
			93.3		181.046	448.7	494.5
			65		300.368	465.7	417.7
			91.9		274.127	360	291.689
			250.7		266.207	328.3	264.224
			98.1		303.779	404	301.991
			157.8		305.216	372.5	367.448
			302.8		405.509	369.2	283.097
			324.4		332.188	372.1	338.576
			258.9		323.308	271.4	335.216
			215.7		265.654	355.5	544.448
			205.7		312.007	358.4	384.224
			357		319.753	469.5	426.158
			337		270.182	420.8	573.551
			237.6		192.974	408.6	428.489
			278.2		212.56	317.7	375.848
			260.7		290.296	243	413
			240.7		280.928	218.8	426.095
			250.8		224.405	336.5	444.08
			200.1		159.911	402.5	471.389
			183.3		147.196	441.3	497.96
			224.8		122.329	438.6	487.451
			163.2		261.421	386.7	426.695
			237.5		325.111	332.5	375.116
			186.3		256.849	363.6	490.031
			216.7		275.522	306	659.309
			229.3		210.102	272.3	468.86
			199		186.016	436.8	387.422
			174		244.369	327.1	546.278
			192.9		235.812	224.9	334.354
			231.3		313.348	240	305.917
			209.2		265.096	185.4	301.846
			158.7		290.166	239.1	351.349
			178.6		344.692	486.6	323.872
			181		213.186	481.3	401.167
			117.7		243.9	401.2	424.267
			61		220.662	360.6	320.293
			206.1		309.397	399.4	292.516
			220.7		197.065	510.8	377.671
			222.1		306.966	388.6	387.145
			152.6		182.859	438.2	417.319
			148		218.047	375.7	408.601
			178.2		152.976	246.185	327.616
			191.2		188.163	241.87	392.776
			145.2		106.389	290.906	364.864
			280.476		181.267	283.493	436.486
			177.822		183.207	308.224	403.423
			242.262		205.623	422.885	308.785
			105.474		195.387	365.767	390.436
			289.14		227.016	345.736	319.015
			273.234		370.29	318.839	419.752
			289.869		251.199	263.863	350.968
			271.758		247.512	309.853	552.757
			408.906		144.993	330.365	396.235
			243.552		133.044	322.202	374.365
			245.721		177.738	345.808	442.303
			278.61		174.666	273.637	688.003
			230.58		237.384	305.873	430.045
			205.098		203.805	399.041	436.531
			223.365		295.599	432.808	544.528
			323.328		217.524	440.18	497.947
			270.531		249.195	393.8	401.125
			245.04		212.559	404.296	314.812
			207.225		250.395	549.812	336.158
			159.99		192.693	394.591	317.894
			181.77		221.451	347.45	451.01
			239.355		155.517	138.496	359.798
			257.133			397.363	263.63
			281.22			479.099	334.529
			217.419			348.485	343.475
			247.497			391.897	337.109
			243.132			287.057	273.437
			198.357			246.869	281.597
			126.642			280.471	233.294
			169.851			295.259	345.149
			209.094			305.776	461.003
			171.825			288.031	392.909
			175.008			125.344	357.911
			163.323			142.102	291.242
			154.227			200.827	435.02
			166.482			129.733	343.961
			145.44			237.148	344.477
			189.75			169.624	329.462
			203.433			213.106	319.82
			170.643			235.708	359.063
			226.938			284.881	324.449
			258.495			245.932	335.231
			130.089			291.901	431.48
			149.346			316.333	273.605
			147.393			252.556	378.854
			175.44			378.31	524.15
			132.138			281.074	278.618
			180.405			212.779	268.574
			164.565			269.188
			98.808			303.748
			180.245			388.837
			134.447			355.36
			169.001			361.804
			175.694			355.417
			159.434			376.159
			127.949			335.527
			191.363			300.843
			265.766			354.003
			316.457			241.38
			207.458			494.961
			200.669			428.424
			157.79			264.783
			179.858			314.238
			188.195			230.133
			149.264			236.148
			290.18			455.244
			245.924			401.085
			196.352			425.52
			164.621			412.725
			148.847			353.907
			158.213			387.711
			176.267			508.875
			230.555			290.688
			241.58			361.269
			221.426			266.967
			151.079			307.89
			158.339			384.129
			206.54			551.076
			171.329			394.002
			276.56			325.809
			181.499			358.032
			211.928			365.142
			194.24			377.019
			215.144			411.972
			167.474			380.838
			283.01
			276.528
			314.784
			341.676
			327.015
			312.765
			328.803
			393.777
			215.331
			373.575
			425.061
			308.244
			338.58
			483.147
			530.343
			511.509
			351.984
			392.895
			492.846
			420.777
			519.252
			405.927
			343.47
			496.704
			509.475
			470.658
			407.652
			521.481
			390.786
			257.46
			278.064
			294.327
			202.023
			145.32
			346.683
			497.127
			447.855
			375.165

## Sheet: Supplementary Figure 18
0 W/cm²	1.6 W/cm²	2.1 W/cm²	2.6 W/cm²
71.1717	247.04	84.065	-8.235
117.922	269.81	79.385	-0.815
78.6317	441.76	52.245	3.525
61.3917	415.91	137.905	19.675
115.722	476.52	191.465	-0.545
108.132	429.54	92.625	-3.895
52.0717	647.41	85.785	-1.525
98.6417	629.67	81.955	20.365
99.9717	563.92	50.745	12.925
57.1517	435.41	37.465	6.915
59.7417	217.15	112.445	25.145
90.9817	251.13	58.145	18.965
166.532	508.39	113.555	21.715
29.1717	227.6	96.685	22.085
19.9317	191.1	64.565	29.905
76.8117	141.01	67.965	28.855
76.0817		99.665	34.365
98.7017	183.96	67.525	25.475
81.1717	109.23	54.685	21.525
55.8017	119.48	88.395	26.185
123.452	311.65	93.615	21.165
57.3017	96.97	73.815	15.465
78.2017	393.18	114.435	16.105
106.992	206.79	46.045	20.655
100.432	133.7	76.155	6.545
77.4417	141.77	119.625	8.605
95.5317	162.12	133.815	15.715
88.9617	431.35	86.435	11.845
100.482	285.6	119.885	-13.695
120.442	283.73	70.695	-10.525
96.8017	214.07	66.995	-3.065
110.082	238.51	166.125	-0.445
91.5117	172	116.115	9.305
113.822	222.41	113.935	10.565
88.5517	213.34	110.095	13.625
62.1217	205.13	138.605	12.805
74.5617	162.31	130.415	10.395
143.782	94.61	121.245	-0.805
72.1217	42.33	99.105	-0.395
107.312	25.88	107.415	6.935
104.432	108.44	114.765	1.025
107.032	60.95	112.265	-2.925
117.842	247.4	77.195	-13.235
139.562	120.86	99.455	-13.715
111.552	77.29	115.835	-8.215
67.8017	146.77	107.425	6.435
133.762	321.02	100.055	19.855
84.0717	240.62	113.395	16.315
91.0917	193.68	198.415	14.105
119.682	239.02	119.555	-3.125
73.5717	146.66	88.435	12.065
104.262	157.28	88.855	6.595
99.6017	203.98	67.655	10.675
77.6517	120.93	69.825	12.265
58.5717	112.01	119.805	4.585
119.242	115.16	117.545	18.555
77.6617	122.15	119.375	9.885
44.6917	353.03	91.305	20.605
116.122	282.29	130.555	28.915
90.2317	225.46	80.045	28.605
65.4917	169.44	131.035	22.455
87.3417	132.48	108.365	12.785
65.0317	154.95	231.695	33.865
77.2517	122	172.185	26.055
101.732	132.67	202.205	2.465
113.772	71.81	168.265	4.055
102.832	89.1	105.535	4.955
69.1117	145.62	119.915	-1.475
88.9817	152.21	98.625
128.712	287.69	111.325	-19.1917
122.782	150.03	124.665	-14.3317
112.952	138.37	115.935	-43.0117
85.4917	143.55	125.875	-33.1317
109.672	202.39	196.355	-70.1817
99.3017	222	136.065	-88.5717
95.2717	292.83	155.135	-79.0417
110.142	119.34	166.805	-49.2817
103.042	188.86	190.675	-30.8817
94.2717	118.37	128.565	3.28833
123.852	148.35	123.555	-0.941667
83.1117	356.72	123.445	15.7083
86.8917	183.65	118.305	6.11833
70.0417	202.81	166.075	2.87833
92.6217	313.51	81.545	3.25833
46.8117	139.78	139.805	-0.471667
121.942	75.6	58.075	1.35833
118.072	178.02	81.565	-0.731667
	187.54	149.185	4.58833
	145.7	101.605	21.6183
	116.5	166.465	13.1683
	176.88	121.055	29.5883
	217.87	208.575	26.7783
	150.31	98.085	42.4583
	289.41	119.625	6.04833
	62.13	91.385	12.7983
	239.8		18.2783
	81		-2.95167
	96.65		4.17833
	286.37		3.56833
	180.68		7.28833
	168.22		-15.3317
	219.35		1.32833
	292.4		-12.5517
	236.82		-24.3217
	224.84		-21.9117
	183.57		-22.1617
	265.39		-27.6417
	194.04		-4.35167
	244.29		-32.5017
	246.63		-52.8517
			-47.9117
			-48.7417
			-30.6917
			-31.2717
			-14.3217
			-17.4917
			-36.5517
			-65.5917
			-42.6017
			-61.3317
			-110.352
			-9.35167
			-9.54167
			8.47833
			-1.30167
			3.86833
			-31.7417
			-33.7217
			-33.6317
			-28.7517
			-30.0017
			-41.5417
			-23.8717
			-14.2617
			14.1883
			5.63833
			14.6883
			5.96833
			-0.291667
			-1.04167
			-12.6017
			-16.5817
			-19.8517
			-28.0117
			-12.6717
			-27.0317
			-9.95167
			-7.65167
			-1.36167
			12.9983
			21.4683
			16.6683
			2.298
			-1.562
			4.658
			10.298
			11.038
			7.308
			13.588
			11.448
			14.598
			5.288
			6.578
			23.528
			10.658
			22.078
			11.858
			3.938
			-6.812
			-3.472
			-0.332
			4.018
			11.528
			8.658
			12.748
			14.838
			22.178
			4.778
			14.418
			18.708
			13.428
			13.048
			8.398
			10.178
			10.158
			8.678
			13.998
			11.968
			3.078
			3.638
			17.238
			3.928
			13.158
			12.538
			8.988
			10.978
			10.128
			9.598
			2.948
			-1.012
			-0.762
			-6.782
			-12.342
			-8.352
			1.678
			-5.452
			1.288
			5.058
			-5.832
			-3.542
			11.578
			16.198
			9.918
			9.878
			22.298
			9.238

## Sheet: Supplementary Figure 19
0 W/cm²	1.6 W/cm²	2.1 W/cm²	2.6 W/cm²	Erastin
22.95	554.543	52.1725	11.575	793.815
9.87	461.723	126.403	13.475	1315.87
7.66	555.363	97.1725	13.575	1021.09
9.37	411.823	212.643	9.395	915.705
13.04	482.583	93.6725	15.825	935.165
24.78	287.813	106.213	18.005	635.525
12.99	288.103	190.743	8.105	1431.82
14.68	263.233	186.282	18.135	1120.85
16.43	281.063	197.173	28.025	871.185
16.28	223.503	188.942	15.655	1039.71
18.79	130.183	161.852	15.525	763.825
12.63	193.643	49.7025	12.885	629.415
6.34	172.123	94.1725	10.905	684.835
8.31	388.213	124.472	6.795	827.325
7.3	379.543	12.4825	8.125	553.615
17.86	337.303	83.1425	12.505	782.365
22.29	281.873	92.2225	9.395	954.265
15.74	313.663	77.7525	11.165	761.905
12.35	180.693	126.093	9.995	622.775
16.05	143.613	59.5925	8.135	795.845
16.57	134.283	38.3125	11.905	500.235
9.36	182.293	63.8725	16.305	706.375
15.14	234.783	112.192	14.035	609.275
16	263.973	130.393	12.975	462.825
13.99	809.393	74.4725	14.155	667.135
14.98	214.223	89.2925	12.755	719.095
15.5		47.4425	10.075	604.565
21.33	276.897	125.382	10.095	485.335
10.6	164.317	136.572	11.105	649.345
6.75	254.847	101.683	6.815	728.085
8.58	365.197	117.172	2.515	756.915
4.96	709.427	192.532	1.915	676.105
5.4	350.897	126.692	6.355	566.675
4.72	364.297	149.593	11.115	429.045
11.16	325.027	164.083	9.385	422.825
3.26	164.117	179.523	12.245	589.705
9.53	331.917	91.4425	11.625	528.265
15.96	181.817	114.302	7.855	704.715
14.32	510.357	135.623	11.035	377.715
17.11	300.227	167.023	12.335	425.455
21.61	318.747	252.373	11.215	645.705
	301.047	201.692	5.915	579.205
0.79	190.397	224.113	7.075	731.865
6.19	214.727	285.493	14.765	543.595
3.03	133.697	91.5525	16.005	427.875
2.33	326.807	79.1325	17.025	572.695
1.01	310.527	117.942	10.515	523.585
8.47	449.897	103.093	19.165	558.595
-4.2	464.037	119.323		602.295
-7.53	488.167	49.8025	20.6025	672.905
-1.01	354.247	106.453	11.7725	801.235
-0.61	471.167	9.6025	20.2325	793.575
-0.54	471.047	141.523	17.7025	857.965
2.68	539.157	97.5425	23.8725	375.685
0.29	343.867	127.653	24.8825	385.995
-4.8	457.587	91.2825	27.4425	331.205
1.01	430.277	80.6325	23.8625	473.425
-0.75	579.677	65.3625	27.4325	657.725
1.58	357.377	126.302	16.5525	584.135
-0.61	417.227	121.812	23.3125	563.435
1.56	377.677	81.0325	17.9525	471.145
0.81	340.367	34.4325	17.0625	638.465
-1.71	130.967	62.8025	15.3425	752.705
-5.61	149.647	59.8125	24.2925	423.835
-0.84	182.947	92.5125	33.0925
2.94	317.187	13.5825	30.9825	528.753
-1.96	154.307	80.5825	28.0525	373.493
-0.89	244.497	22.9325	18.7525	343.212
-5.46	156.347	38.2125	18.2525	325.212
-5.83	304.567	-7.7275	26.1925	427.502
-1.02	323.727	13.1625	13.6625	414.592
-9.79	243.777	51.4725	18.5525	373.423
-10.3	242.377	-5.2175	25.4025	404.873
-4.72	367.217	7.3825	19.2725	499.312
0.82	310.927	20.5125	16.0125	597.572
0.23	381.437	0.5125	29.0925	448.433
5.78	198.257	60.4825	23.4425	385.132
-0.57	185.397	51.9225	22.9425	667.352
1.56	120.487	95.8925	18.6925	389.332
	137.817		13.9025	317.882
-104.105	140.777	226.768	24.8725	327.332
-29.555	467.297	207.357	16.2325	252.882
-30.795	152.317	231.477	16.7425	140.773
-24.555	258.867	175.278	18.6625	210.083
-7.125	201.567	158.137	25.0725	269.392
-56.595	330.297	156.257	25.3925	372.892
-52.325	252.007	108.868	19.2725	346.553
-38.915	186.227	210.067	27.3025	416.793
-46.265	227.497	185.887	26.5725	705.543
-47.225	332.117	205.327	18.5425	768.433
-21.125	205.987	54.2975	16.0425	594.862
-25.265	224.247	117.567	23.3525	611.293
11.715	151.017	5.3875	25.0625	581.612
1.785	292.637	254.338	19.0725	399.572
7.365	544.337	108.338	14.3225	668.742
33.005	312.417	65.3075	27.9125	389.183
-12.275	218.137	120.427	31.1925	486.812
-20.535	217.647	279.178	34.1425	548.763
-12.315	402.447	126.677	31.2025	367.033
-43.105	378.947	171.298	26.5525	353.933
-18.725	480.157	146.347	26.9125	292.363
-44.785	416.607	163.907		295.522
-45.865	303.927	151.327	-1.51667	256.942
-47.795	198.107	90.0475	47.7933	244.773
-51.085	286.087	211.137	12.6233	206.282
-33.595	369.297	261.098	38.9633	286.863
	310.307	259.877	12.3533	737.053
-39.9867	482.207	305.038	-60.8467	549.592
-20.6867	629.197	292.788	-16.1867	400.942
9.43333	445.897	294.897	-25.9567	567.053
33.6433	428.917	257.707	-8.90667	474.012
-73.7967	490.707	295.238	-11.9367	446.452
-36.4867	282.087	222.618	42.0533	331.572
-7.04667	553.687	265.317	13.5833	607.653
-13.3167	401.557	192.958	16.9633	619.232
-43.6667	320.387	183.727	-10.0167	521.602
-63.9667	590.507	139.278	24.3533	652.043
-41.5867	254.287	91.5275	4.51333	709.092
-52.5467	271.277	100.067	-16.3667	791.533
-36.0967	305.237	132.167	17.6633	272.113
-72.6267	455.057	71.4675	-38.4367	737.013
-29.9367	461.497	159.558	-14.4067	347.183
-25.0467	583.507	34.0475	43.0333	444.132
-43.5867	335.167	68.6475	28.6933	487.433
-31.7867	576.877	115.308	8.25333	485.993
-62.3867	470.307	75.3775		243.192
-79.6767	242.137	136.127	36.36	212.452
-84.8367	174.687	147.107	80.34	103.733
-92.8167	159.487	205.528	74.41	183.333
-87.2867	459.497	160.347	60.86	200.523
-66.8467	266.037	200.928	34.78	215.912
-70.4367	444.617	218.218	32.66	299.673
-53.2367	323.837	72.1875	42.23	313.423
-39.1367	454.027	88.1975	17.98	348.392
-31.8567	126.247	28.9075	40.97	282.623
	134.917	59.2475	17.81	542.462
-22.3167	397.297	76.6075	31.27	314.363
0.183333	459.667	76.9775	106.29	446.582
-44.8467	151.377	85.6275	42.55	502.433
-27.5267	133.557	136.857	40.96	322.772
-40.5367	611.147	143.618	21.03	349.842
-42.8867	306.717	109.147	38.28	514.952
-50.3267	210.447	193.868	74.35	613.712
-29.1767	202.977	90.0775	17.07	614.023
-16.4467	379.867	55.4375	13.84	356.072
-30.2267	686.227	86.3375	58.82	279.562
-10.0867	428.297	77.3975	102	294.312
-61.2367	271.327	199.097	20.35	244.123
-26.7067	272.137	230.298	-7.15	234.833
-28.6467	343.717	230.618	9.18	378.353
-67.5867	382.507		83.75	285.553
-49.7667	439.087	225.423	34.15	392.973
-46.4467	330.447	246.123	39.04	353.452
-45.5167	421.757	157.213	20.07	303.293
-31.1367	318.367	163.813	20.57	573.783
	462.317	110.883	2.79	379.433
-45.1533	508.227	196.493	22.12	502.793
-34.5333	320.327	189.793	37.62	522.712
-52.1333	187.057	156.113	67.78	632.202
-30.9633	106.587	198.833	5.73	623.352
-36.0333	126.167	187.183	-39.59	571.362
-35.4433	171.697	156.953	-44.91	407.533
-54.8733	231.357	154.313		670.332
-27.1133	371.167	150.143	84.6433	710.283
-41.5733	315.127	172.353	78.7033	622.872
-41.8333	286.007	87.7733	71.7233	564.183
-32.1333	425.747	170.463	66.7833	476.312
-36.6233	320.867	129.353	44.7933	443.262
-33.0133	355.817	59.7333	34.1033	459.822
-41.5433		22.4633	115.143	704.053
-31.7033	543.023	89.2633	28.9833	271.322
-22.5933	643.413	160.593	44.2833	339.783
-47.6033	457.053	164.123	58.1833	397.152
-36.4933	438.123	207.093	54.7133	391.173
-46.4833	355.743	128.183	89.6633	406.423
-36.5633	500.312	139.723	41.1433	366.613
-41.9333	498.983	171.953	68.6133	360.762
-41.9633	507.402	137.613	39.2433	330.723
-48.2133	343.623	133.903	21.8733	464.512
-35.6533	383.373	140.963	9.13333	370.983
-41.2433	339.973	196.183	-1.30667	303.803
-36.6433	470.303	123.173	-2.14667	242.542
-8.21333	622.222	73.7233	9.62333	447.202
-38.4633	260.332	170.973	13.7033	293.603
-41.2533	426.212	217.533	-7.28667	496.993
-39.3733	500.572	204.593	-11.2367	168.963
-46.4033	576.592	145.773	0.0933333	205.162
-23.1233	633.773	112.783	2.83333	153.393
-39.5433	453.373	74.1233	-15.5667	195.002
-40.1933	458.373	136.533	5.10333	201.373
-40.9833	424.373	118.883	-5.19667	181.803
-49.8633	447.012	167.573	-14.2367	285.512
-47.7633	568.133	128.333	-10.7367	231.002
-49.2633	559.513	37.2933	-16.8567	188.303
-50.3333	394.132		-6.88667	155.292
-36.9733	479.783	288.99	3.72333	235.243
-39.1033	472.283	315.08	9.85333	167.113
-40.1733	452.163	264.86	-3.20667	142.273
-48.8733	425.873	281.36	-5.93667	149.232
-35.6733	380.293	492.78	6.06333	162.482
-43.7333	172.923	434.17	17.7033	123.052
-52.4033	310.303	391.54	29.8233
-45.8733	349.582	575.29	6.10333	467.847
-46.8133	379.053	376.99	38.8933	384.367
-2.32333	425.853	251.2	84.4333	309.417
-43.3133	441.342	254.58	54.0033	522.187
-41.6133	67.5425	222.94	41.9333	689.277
-41.9733	477.983	252.16	55.7833	506.287
-53.7233	340.293	174.71	81.7133	427.627
-42.4333	223.222	243.24	50.4133	478.987
-52.3733	170.512	293.67	33.0533	409.527
-52.7233	204.632	267.93	40.9433	270.607
-41.3633	253.132	295.71	47.0333	443.047
-28.6433	137.273	142.89	38.6533	445.237
-40.4433	95.3925	149.65	9.32333	337.157
-50.2733	202.662	188.36	18.4233	323.987
-36.8433	105.502	290.59	9.78333	438.547
-48.3733	165.713	222.23	-7.86667	570.727
-40.5433	190.523	233.69	-6.50667	484.437
-55.0833	180.042	138.16	19.7333	482.967
-62.4733	169.613	151.45	17.9833	398.847
-49.5133	96.1525	153.98	11.8333	512.007
-15.0133	168.072	138.55	2.51333	229.297
-42.0333	357.592	105.21	2.93333	574.397
	203.292	117.58	-28.9367	448.297
-15.71	386.212	100.54	-4.18667	541.877
-27.65	122.972	137.82	7.40333	529.747
-33.7	63.8025	109.01	34.8033	355.677
-38.14	135.072	164.79	47.6833	478.617
-19.3	89.5925	223.57	52.5233	560.747
-14.82	104.912	220.82	21.7033	831.667
-22.79	110.082	173.1	-10.4967	463.297
-29.25	96.2825	220.59	-31.7867	350.697
-37.04	111.412	357.52	-31.5367	446.727
-47.5	151.012	373.63	-30.9667	491.037
-27.26	123.722	319.13	-5.58667	324.347
-0.51	160.083	328.8	-30.7067	366.737
-23.64	16.4125	255.29	-38.5067	392.447
-26.79	37.5525	339.28	63.0733	374.467
-34.72	-8.9075	367.75	16.1433	284.587
-21.19	99.5225	131.81	39.6333	394.767
-47.11	131.893	195.24	59.8933	545.477
-36.37	153.282	129.15	75.0433	436.037
-13.79	144.523	91.79	77.5733	487.607
-19.38	263.442	81.92	114.963	508.997
-31.21	189.583	96.91	115.263	578.067
-26.61	170.232	123.87	127.423	542.947
-25.88	61.6225	109.02	72.0733	359.077
-29.51	46.9525	154.26	112.673	285.507
-10.82	231.493	146.6	102.103	413.567
-18.55	251.963	140.76	17.0233	320.857
-37.35	319.433	162.72	24.9233	321.517
-21.51	442.043	99.62	147.253	315.427
-27.61	411.692	101.23	134.243	468.277
-29.31	404.702	111.43	36.9533	442.957
-21.38	317.743	82.05	-8.04667	477.447
-22.01	364.072	117.15	-19.5867	300.077
-23.85	246.863	98.69	3.58333	241.457
-27.14	306.962	205.78	-31.9467	477.017
-20.9	358.863	77.54	-24.1967	391.737
-16.74	357.012	73.72	-37.9567	378.827
-14.92	362.613	77.65		512.337
	369.483	98.32	96.6125	410.057
	497.312	131.66	86.0925	651.417
	276.062	148.18	154.923	358.997
	187.382	115.91	120.373	308.237
	199.643	92.97	59.7525	417.947
	241.623	137.2	83.2225	306.167
	177.123	136.4	73.6425	228.697
	165.243	109.75	85.0225	249.167
	123.623	142.99	56.8825	306.127
	165.403	63.45	69.2825	262.597
	96.5425	99.55	69.0325	468.867
	130.523	154.82	85.3325	268.437
	235.833	237.35	101.183	242.687
	163.833	246.54	88.0025	271.867
	105.683	104.22	111.543	415.707
	108.162	112.92	59.7825	303.847
	164.702	133.32	26.5425	207.927
	378.842	190.29	192.803	418.517
	463.402	248.2	14.7925	439.847
	456.332	217.31	27.6525	329.537
	462.462	177.43	143.562	251.557
	480.522	210.57	86.0625	217.587
	347.522	192.95	7.0825	195.037
	382.783	208.85	24.3025	310.127
	467.322	271.78	27.1225	518.677
	541.413	280.06	6.0025	424.587
	647.893	298.24	18.9825	348.957
		265.86	44.9825	325.407
	330.11	353.36	37.1425	288.517
	318.72	281.34	51.7225	149.787
	223.38	359.48	-4.7875	224.667
	296.85	429.31	9.3725	205.937
	186.62	273.47	26.4125	243.247
	178.16	259.46	25.0425	247.547
	199.48	360.84	20.0225	274.187
	265.56	195.09	3.7825	207.927
	239.44	295.03	26.1325	200.567
	246.37	356.87	38.5925	314.557
	284.83	110.64	40.2425	218.117
	430.11	201.93	53.2225	468.697
	190.49	140.51	33.7525	286.347
	240.78	81.77	41.5825	247.237
	119.1	123.07	50.1425	268.047
	106.33	98.06	7.2825	494.147
	69.36	148.6	16.9525	516.837
	146.34	99.7	26.5125	520.097
	193.47	135.95	22.8025	427.797
	269.68	152.37	35.6025	439.907
	212.07	123.18	23.3325	355.857
	199.49	179.42	14.5625	494.527
	128.68	108.03	10.0425	363.717
	158.38	133.03	22.7925	600.827
	171.08		67.0625	324.857
	376.45	237.353	15.9725	341.117
	155.49	238.103	18.8725	287.417
	208.36	202.573	43.1825	329.757
	217.69	227.073	25.4825	310.277
	146.68	120.123	27.9925	350.127
	159.46	112.653	28.3125	314.797
	112.95	52.0133	103.972	283.247
	126.36	173.113	104.552	270.877
	176.46	99.6233	61.8825	689.237
	120.9	67.6133	71.7325	381.077
	145.91	62.5433		625.427
	73.78	91.6933		446.667
	88.65	83.9133		243.967
	90.17	135.373		337.507
	140.29	83.1333		250.677
	69.17	120.603		266.857
	70.64	106.653		253.087
	127.69	180.493		319.947
	432.76	132.033		270.357
	275.41	87.3933		370.797
	369.13	96.6333		319.387
	327.68	270.893		259.097
	285.36	208.393		298.627
	339.26	160.973		326.147
	254.7	89.9433		403.287
	338.29	186.163		229.347
	498.11	150.893		279.767
	455.24	95.7933		381.797
	503.69	71.1433		522.417
	443.55	143.303		362.257
	246.2	148.363		475.817
	511.53	150.703		628.427
	364.9	69.8733		236.757
	360.86	85.2233		373.187
	338.05	106.783		584.527
	319.85	115.553		988.947
	393.47	104.373		526.347
	488.17	100.743		833.947
	285.78	89.0133		903.027
	250.09	122.163		580.607
	257.23	136.463		698.687
	295.54	215.523		912.847
	319.03	263.093		551.777
	450.99	139.443		367.587
	85.55	94.4133		418.487
	187.05	294.543
	244.02	184.553		392.963
	148.52	286.563		370.353
	276.73	93.2533		718.233
	154.25	216.173		492.003
	274.41	180.013		462.653
	301.02	199.013		453.893
	318.19	180.933		704.463
	271.8	163.803		600.883
	81.69	96.5933		586.033
	112.05	134.173		622.743
	107.77	182.183		929.493
	105.05	169.383		480.303
	195.8	155.533		507.883
	251.1	193.563		254.203
	280.23	166.413		874.603
	119.85	71.2533		787.873
	108.39	104.323		479.333
	371.94	32.6633		484.673
	304.46	155.463		366.253
		204.003		1239.08
		143.823		853.723
		131.473		908.073
		75.0333		899.063
		124.513		439.733
		33.4433		631.433
		109.973		508.523
		119.673		614.493
		199.273		615.563
		205.403		592.963
		213.863		681.743
		393.663		407.983
		378.043		440.243
		280.393		218.893
		254.713		327.313
		155.533		617.763
		210.773		301.223
		181.873		307.393
		237.403		278.863
		156.313		252.693
		147.323		324.053
		130.923		661.273
		201.313		635.713
		130.343		762.343
		21.5733		763.773
		59.8033		580.443
		114.003		794.743
		14.2333		535.023
		57.0433		503.923
		72.5033		463.353
		20.6233		268.103
		112.313		199.653
		145.533		326.023
				312.283
				575.983
				520.833
				1210.2
				1064.75
				973.823
				1036.97
				1053.89
				545.863
				803.713
				727.563
				863.213
				753.653
				607.423
				727.133
				873.503
				792.983
				1196.95
				722.983
				767.443
				960.763
				873.293
				1325.16
				1082.31
				696.363
				1117.12
				1045.07
				634.653
				652.953
				800.113
				798.313
				503.173
				766.053
				461.993
				444.453
				706.423
				465.723
				472.263
				535.453
				761.043
				623.523
				889.413
				564.193
				260.293
				265.173
				679.283
				611.893
				373.443
				781.083
				781.763
				662.343
				833.063
				483.343
				444.203
				542.173
				761.523
				527.083
				911.803
				663.863
				576.863
				411.223
				727.643
				772.573
				936.323
				894.693
				1017.33
				401.783
				697.223
				488.933
				628.963
				622.733
				699.383
				585.473
				834.733
				1164.21
				1037.51

[truncated: 1 more sheets: Supplementary Figure 20]
